# Supplementary material for: Proteomic analysis reveals changes in the proteome of human THP-1 macrophages infected with Paracoccidioides brasiliensis
Source: Front Cell Infect Microbiol. 2023 Nov 16;13:1275954. doi: 10.3389/fcimb.2023.1275954 (PMC10693345; doi:10.3389/fcimb.2023.1275954)
Supplement: Supplementary Spreadsheet S1 — All proteins identified in the proteomic analysis. [file Table_3.xlsx]

## Sheet: Planilha1
Accession	OK	Description	Metabolic pathway	Score	Unique	Vivo:Controle_Ratio	Vivo:Controle_Log(e)Ratio	Vivo:Controle_Log(e)Variance	Vivo:Controle__P	Controle_Rel Profile	Controle_Rel Profile SD	Vivo_Rel Profile	Vivo_Rel Profile SD
J3QS39	2	Polyubiquitin-B (Fragment) OS=Homo sapiens OX=9606 GN=UBB PE=1 SV=1	Protein/peptide degradation	17048.9	Controle	Controle	Controle	Controle	Controle
A0A7I2YQL8	1	Transforming growth factor beta OS=Homo sapiens OX=9606 GN=TGFB1 PE=1 SV=1	Immune response - Th17 Cell differentiation	615.74	Controle	Controle	Controle	Controle	Controle
H7C1N7	1	Selenocysteine lyase (Fragment) OS=Homo sapiens OX=9606 GN=SCLY PE=1 SV=1	Amino acid metabolism - Selenocompound metabolism	480.10	Controle	Controle	Controle	Controle	Controle
E9PJZ2	1	Spectrin beta chain_ non-erythrocytic 2 (Fragment) OS=Homo sapiens OX=9606 GN=SPTBN2 PE=1 SV=1	Cytoskeleton	603.55	Controle	Controle	Controle	Controle	Controle
E9PJZ0	1	Neuroblast differentiation-associated protein AHNAK (Fragment) OS=Homo sapiens OX=9606 GN=AHNAK PE=1 SV=1	Cytoskeleton	1160.71		0.501576	-0.69	0.20	0.00	1.33	0.09	0.67	0.09
D6R927	2	Recombining-binding protein suppressor of hairless OS=Homo sapiens OX=9606 GN=RBPJ PE=1 SV=1	Immune response - Th1 and Th2 differentiation	508.77	Vivo	Vivo	Vivo	Vivo	Vivo
Q9H082	2	Ras-related protein Rab-33B OS=Homo sapiens OX=9606 GN=RAB33B PE=1 SV=1	Cellular transport - Transport routes	980.94	Controle	Controle	Controle	Controle	Controle
A0A7I2YQK9	2	Cathepsin B OS=Homo sapiens OX=9606 GN=CTSB PE=1 SV=1	Immune response - Antigen processing and presentation	2448.11	Controle	Controle	Controle	Controle	Controle
A0A7I2YQK6	2	60 kDa chaperonin OS=Homo sapiens OX=9606 GN=HSPD1 PE=1 SV=1	Protein folding and stabilization	1405.54	Controle	Controle	Controle	Controle	Controle
A0A7I2YQK5	2	Inosine-5'-monophosphate dehydrogenase OS=Homo sapiens OX=9606 GN=IMPDH2 PE=1 SV=1	Nucleotide/nucleoside/nucleobase metabolism	1242.72	Controle	Controle	Controle	Controle	Controle
Q9H078	1	Caseinolytic peptidase B protein homolog OS=Homo sapiens OX=9606 GN=CLPB PE=1 SV=1	Immune response	521.33	Controle	Controle	Controle	Controle	Controle
A0A0B4J1R6	2	Transketolase OS=Homo sapiens OX=9606 GN=TKT PE=1 SV=1	Carbohydrate metabolism - Pentose phosphate pathway	7867.23	Controle	Controle	Controle	Controle	Controle
E5RHC8	2	Neurocalcin-delta (Fragment) OS=Homo sapiens OX=9606 GN=NCALD PE=1 SV=1	Cellular signalling	354.26	Controle	Controle	Controle	Controle	Controle
E5RHC1	2	Serine/threonine-protein phosphatase (Fragment) OS=Homo sapiens OX=9606 GN=PPP2CB PE=1 SV=1	Cellular signalling	1179.64	Controle	Controle	Controle	Controle	Controle
A0A7I2YQJ0	2	Transitional endoplasmic reticulum ATPase OS=Homo sapiens OX=9606 GN=VCP PE=1 SV=1	Protein/peptide degradation	1952.49	Controle	Controle	Controle	Controle	Controle
C9JPH9	1	Fascin (Fragment) OS=Homo sapiens OX=9606 GN=FSCN1 PE=1 SV=1	Cytoskeleton	261.77	Controle	Controle	Controle	Controle	Controle
A0A0B4J225	2	Thioredoxin reductase 1_ cytoplasmic (Fragment) OS=Homo sapiens OX=9606 GN=TXNRD1 PE=1 SV=5	Stress response	2849.05	Controle	Controle	Controle	Controle	Controle
D6R909	2	Receptor of-activated protein C kinase 1 OS=Homo sapiens OX=9606 GN=RACK1 PE=1 SV=1	Cellular signalling	12731.45	Controle	Controle	Controle	Controle	Controle
D6R904	2	Tropomyosin alpha-3 chain OS=Homo sapiens OX=9606 GN=TPM3 PE=1 SV=1	Cytoskeleton	13276.70		1.0725081815738489	0.07	0.05	1.00	0.97	0.03	1.03	0.03
P24752	2	Acetyl-CoA acetyltransferase_ mitochondrial OS=Homo sapiens OX=9606 GN=ACAT1 PE=1 SV=1	Lipid, fatty acid and isoprenoid metabolism - beta-oxidation	3200.15		1.2214027618002337	0.20	0.12	0.99	0.90	0.06	1.10	0.06
E9PK86	1	Serpin H1 (Fragment) OS=Homo sapiens OX=9606 GN=SERPINH1 PE=1 SV=1	Protein folding and stabilization - chaperone	769.77	Controle	Controle	Controle	Controle	Controle
A0A0B4J213	2	60S ribosomal protein L30 OS=Homo sapiens OX=9606 GN=RPL30 PE=1 SV=1	Protein synthesis - ribossome biogenesis	54573.12	Controle	Controle	Controle	Controle	Controle
A0A7I2YQH9	2	Centrosome and spindle pole-associated protein 1 OS=Homo sapiens OX=9606 GN=CSPP1 PE=1 SV=1	Cell cycle	740.16	Controle	Controle	Controle	Controle	Controle
Q00839	1	Heterogeneous nuclear ribonucleoprotein U OS=Homo sapiens OX=9606 GN=HNRNPU PE=1 SV=6	RNA processing	926.43	Controle	Controle	Controle	Controle	Controle
H7C1J8	2	Heterogeneous nuclear ribonucleoprotein A3 (Fragment) OS=Homo sapiens OX=9606 GN=HNRNPA3 PE=1 SV=1	RNA processing	1838.55	Controle	Controle	Controle	Controle	Controle
J3QRN1	1	Caskin-2 OS=Homo sapiens OX=9606 GN=CASKIN2 PE=1 SV=1	Protein binding	531.18	Controle	Controle	Controle	Controle	Controle
E9PK72	2	Elongation factor 1-delta (Fragment) OS=Homo sapiens OX=9606 GN=EEF1D PE=1 SV=1	Protein synthesis - translation	1611.86	Controle	Controle	Controle	Controle	Controle
P18077	2	60S ribosomal protein L35a OS=Homo sapiens OX=9606 GN=RPL35A PE=1 SV=2	Protein synthesis - ribossome biogenesis	1190.37	Vivo	Vivo	Vivo	Vivo	Vivo
A0A7I2YQG2	2	Ribosomal protein L19 OS=Homo sapiens OX=9606 GN=RPL19 PE=1 SV=1	Protein synthesis - ribossome biogenesis	9445.06	Controle	Controle	Controle	Controle	Controle
P67870	2	Casein kinase II subunit beta OS=Homo sapiens OX=9606 GN=CSNK2B PE=1 SV=1	Cellular signalling	1481.05	Controle	Controle	Controle	Controle	Controle
Q5TCI8	2	Prelamin-A/C OS=Homo sapiens OX=9606 GN=LMNA PE=1 SV=1	Cell death - apoptosis	16450.61		1.404947595588078	0.34	0.03	1.00	0.83	0.01	1.17	0.01
E9PK54	2	Heat shock cognate 71 kDa protein (Fragment) OS=Homo sapiens OX=9606 GN=HSPA8 PE=1 SV=8	Immune response - Antigen processing and presentation	21826.13		1.5840739982130252	0.46	0.04	1.00	0.78	0.02	1.22	0.02
A0A7P0TBP8	2	Protein disulfide-isomerase OS=Homo sapiens OX=9606 GN=P4HB PE=4 SV=1	Protein modification	9343.96		1.1853048534398558	0.17	0.03	1.00	0.91	0.02	1.09	0.02
P18054	1	Polyunsaturated fatty acid lipoxygenase ALOX12 OS=Homo sapiens OX=9606 GN=ALOX12 PE=1 SV=4	Lipid, fatty acid and isoprenoid metabolism - Arachidonic acid metabolism	336.44	Vivo	Vivo	Vivo	Vivo	Vivo
Q96E17	2	Ras-related protein Rab-3C OS=Homo sapiens OX=9606 GN=RAB3C PE=1 SV=1	Immune response - Antigen processing and presentation	1115.57	Controle	Controle	Controle	Controle	Controle
A0A7I2YQE4	1	Polyadenylate-binding protein OS=Homo sapiens OX=9606 GN=PABPC1 PE=1 SV=1	Protein synthesis - translation	792.25	Controle	Controle	Controle	Controle	Controle
E9PK47	2	Alpha-1_4 glucan phosphorylase OS=Homo sapiens OX=9606 GN=PYGL PE=1 SV=1	C-compound and carbohydrate metabolism	1890.55	Controle	Controle	Controle	Controle	Controle
E9PK39	1	Leucine-rich repeat serine/threonine-protein kinase 1 OS=Homo sapiens OX=9606 GN=LRRK1 PE=1 SV=1	Nucleotide/nucleoside/nucleobase binding (GTP-binding)	551.61	Vivo	Vivo	Vivo	Vivo	Vivo
F5H2F4	1	C-1-tetrahydrofolate synthase_ cytoplasmic OS=Homo sapiens OX=9606 GN=MTHFD1 PE=1 SV=2	Metabolism of vitamins, cofactors, and prosthetic groups	700.59	Controle	Controle	Controle	Controle	Controle
F5H2F2	2	Branched-chain-amino-acid aminotransferase_ cytosolic (Fragment) OS=Homo sapiens OX=9606 GN=BCAT1 PE=1 SV=1	Amino acid metabolism	1238.59	Controle	Controle	Controle	Controle	Controle
A0A7I2YQC0	2	Nucleophosmin OS=Homo sapiens OX=9606 GN=NPM1 PE=1 SV=1	Protein folding and stabilization - chaperone	25659.65	Controle	Controle	Controle	Controle	Controle
E9PK25	2	Cofilin_ non-muscle isoform OS=Homo sapiens OX=9606 GN=CFL1 PE=1 SV=1	Cytoskeleton	106329.80	Controle	Controle	Controle	Controle	Controle
E9PJQ5	2	Ras-related protein Rab-30 (Fragment) OS=Homo sapiens OX=9606 GN=RAB30 PE=1 SV=1	Nucleotide/nucleoside/nucleobase binding (GTP-binding)	1115.57	Controle	Controle	Controle	Controle	Controle
B4DSU6	2	Heterogeneous nuclear ribonucleoproteins C1/C2 OS=Homo sapiens OX=9606 GN=HNRNPC PE=1 SV=1	RNA processing	7082.29	Controle	Controle	Controle	Controle	Controle
P20338	2	Ras-related protein Rab-4A OS=Homo sapiens OX=9606 GN=RAB4A PE=1 SV=3	Transport routes - endocytosis	1450.04	Controle	Controle	Controle	Controle	Controle
P20337	2	Ras-related protein Rab-3B OS=Homo sapiens OX=9606 GN=RAB3B PE=1 SV=2	Protein transport	1443.48	Controle	Controle	Controle	Controle	Controle
P20336	2	Ras-related protein Rab-3A OS=Homo sapiens OX=9606 GN=RAB3A PE=1 SV=1	Transport routes - cellular export and secretion	1115.57	Controle	Controle	Controle	Controle	Controle
A6NL76	2	Actin_ alpha skeletal muscle OS=Homo sapiens OX=9606 GN=ACTA1 PE=1 SV=3	Cytoskeleton	21029.65		1.93479	0.66	0.09	1.00	0.68	0.04	1.32	0.04
E5RGZ4	2	2-phospho-D-glycerate hydro-lyase OS=Homo sapiens OX=9606 GN=ENO3 PE=1 SV=1	Glycolysis and gluconeogenesis	5340.21	Controle	Controle	Controle	Controle	Controle
A0A7P0TBM7	2	Cathepsin Z OS=Homo sapiens OX=9606 GN=CTSZ PE=4 SV=1	Protein/peptide degradation - lysossome	1063.67	Controle	Controle	Controle	Controle	Controle
E5RGZ0	2	Neurocalcin-delta (Fragment) OS=Homo sapiens OX=9606 GN=NCALD PE=1 SV=1	Cellular signalling	354.26	Controle	Controle	Controle	Controle	Controle
Q7L7L0	2	Histone H2A type 3 OS=Homo sapiens OX=9606 GN=H2AW PE=1 SV=3	Dna processing	8902.71	Controle	Controle	Controle	Controle	Controle
A0A7I2YQB6	1	ATP-dependent 6-phosphofructokinase_ platelet type OS=Homo sapiens OX=9606 GN=PFKP PE=1 SV=1	Glycolysis and gluconeogenesis	367.55	Controle	Controle	Controle	Controle	Controle
A0A7I2YQB2	2	75 kDa glucose-regulated protein OS=Homo sapiens OX=9606 GN=HSPA9 PE=1 SV=1	Stress response	4314.86		0.6976763160906913	-0.36	0.07	0.00	1.18	0.03	0.82	0.03
E9PJP3	1	Nucleobindin-2 (Fragment) OS=Homo sapiens OX=9606 GN=NUCB2 PE=1 SV=1	Calcium binding	561.96	Controle	Controle	Controle	Controle	Controle
F6WQW2	2	Ran-specific GTPase-activating protein OS=Homo sapiens OX=9606 GN=RANBP1 PE=1 SV=1	Transport routes - nuclear transport	5084.55		1.336427476873452	0.29	0.06	1.00	0.85	0.03	1.15	0.03
A0A7P0TBL1	2	Actin_ cytoplasmic 2 OS=Homo sapiens OX=9606 GN=ACTG1 PE=4 SV=1	Immune response - Neutrophil extracellular trap formation; Leukocyte transendothelial migration	1198.38		314.191	5.75	0.41	1.00	0.01	0.00	1.99	0.00
P49189	2	4-trimethylaminobutyraldehyde dehydrogenase OS=Homo sapiens OX=9606 GN=ALDH9A1 PE=1 SV=3	Lipid, fatty acid and isoprenoid metabolism - Fatty acid degradation	1011.03		1.404947595588078	0.34	0.10	1.00	0.83	0.05	1.17	0.05
E9PK06	2	Elongation factor 1-delta (Fragment) OS=Homo sapiens OX=9606 GN=EEF1D PE=1 SV=8	Protein synthesis - translation	2175.12	Controle	Controle	Controle	Controle	Controle
E9PK01	2	Elongation factor 1-delta (Fragment) OS=Homo sapiens OX=9606 GN=EEF1D PE=1 SV=1	Protein synthesis - translation	4458.64	Controle	Controle	Controle	Controle	Controle
E5RGX5	2	Stathmin OS=Homo sapiens OX=9606 GN=STMN2 PE=1 SV=1	Cytoskeleton	1093.45	Vivo	Vivo	Vivo	Vivo	Vivo
A0A7P0TBK4	1	Synaptosomal-associated protein 47 (Fragment) OS=Homo sapiens OX=9606 GN=SNAP47 PE=4 SV=1	Transporte routes - vesicular transport (Golgi network, etc.)	583.13	Controle	Controle	Controle	Controle	Controle
O75390	2	Citrate synthase_ mitochondrial OS=Homo sapiens OX=9606 GN=CS PE=1 SV=2	Tricarboxylic-acid pathway (citrate cycle, Krebs cycle, TCA cycle)	12200.29	Controle	Controle	Controle	Controle	Controle
P67809	2	Y-box-binding protein 1 OS=Homo sapiens OX=9606 GN=YBX1 PE=1 SV=3	Transcriptional control	13809.43		0.852143792013715	-0.16	0.03	0.00	1.08	0.02	0.92	0.02
F8VSA4	2	Coronin (Fragment) OS=Homo sapiens OX=9606 GN=CORO1C PE=1 SV=1	Cytoskeleton	1562.19	Controle	Controle	Controle	Controle	Controle
E5RGW4	2	Nucleophosmin (Fragment) OS=Homo sapiens OX=9606 GN=NPM1 PE=1 SV=1	Protein folding and stabilization - chaperone	6791.40	Controle	Controle	Controle	Controle	Controle
A0A7P0TBJ4	1	Recombining-binding protein suppressor of hairless (Fragment) OS=Homo sapiens OX=9606 GN=RBPJ PE=4 SV=1	Immune response - Th1 and Th2 differentiation	323.13	Vivo	Vivo	Vivo	Vivo	Vivo
C9J6K3	1	Chromobox protein homolog 8 (Fragment) OS=Homo sapiens OX=9606 GN=CBX8 PE=1 SV=1	Transcriptional control	224.73	Vivo	Vivo	Vivo	Vivo	Vivo
E9PJM9	2	Medium-chain-specific acyl-CoA dehydrogenase_ mitochondrial OS=Homo sapiens OX=9606 GN=ACADM PE=1 SV=1	Lipid, fatty acid and isoprenoid metabolism - Fatty acid degradation	3015.87		1.161834249653355	0.15	0.06	1.00	0.93	0.03	1.07	0.03
B4DT28	2	Heterogeneous nuclear ribonucleoprotein R OS=Homo sapiens OX=9606 GN=HNRNPR PE=1 SV=1	RNA processing	5023.27	Controle	Controle	Controle	Controle	Controle
E5RGV0	2	Heterogeneous nuclear ribonucleoprotein H (Fragment) OS=Homo sapiens OX=9606 GN=HNRNPH1 PE=1 SV=1	RNA processing	4209.80	Controle	Controle	Controle	Controle	Controle
O75368	2	SH3 domain-binding glutamic acid-rich-like protein OS=Homo sapiens OX=9606 GN=SH3BGRL PE=1 SV=1	Protein binding	3274.84	Controle	Controle	Controle	Controle	Controle
B2RXH8	2	Heterogeneous nuclear ribonucleoprotein C-like 2 OS=Homo sapiens OX=9606 GN=HNRNPCL2 PE=1 SV=1	RNA binding	2334.81	Controle	Controle	Controle	Controle	Controle
Q5PY61	2	Polyubiquitin-C OS=Homo sapiens OX=9606 GN=UBC PE=1 SV=1	Protein/peptide degradation	17048.91	Controle	Controle	Controle	Controle	Controle
O75347	2	Tubulin-specific chaperone A OS=Homo sapiens OX=9606 GN=TBCA PE=1 SV=3	Protein folding and stabilization	4386.05		1.8776105703111983	0.63	0.07	1.00	0.69	0.03	1.31	0.03
P09972	2	Fructose-bisphosphate aldolase C OS=Homo sapiens OX=9606 GN=ALDOC PE=1 SV=2	Glycolysis and gluconeogenesis	12130.18	Controle	Controle	Controle	Controle	Controle
Q05639	1	Elongation factor 1-alpha 2 OS=Homo sapiens OX=9606 GN=EEF1A2 PE=1 SV=1	Protein synthesis - translation	499.72	Controle	Controle	Controle	Controle	Controle
O43791	2	Speckle-type POZ protein OS=Homo sapiens OX=9606 GN=SPOP PE=1 SV=1	Protein/peptide degradation	370.58	Controle	Controle	Controle	Controle	Controle
P09960	1	Leukotriene A-4 hydrolase OS=Homo sapiens OX=9606 GN=LTA4H PE=1 SV=2	Lipid, fatty acid and isoprenoid metabolism	1585.24	Controle	Controle	Controle	Controle	Controle
E9PJH8	1	Serpin H1 (Fragment) OS=Homo sapiens OX=9606 GN=SERPINH1 PE=1 SV=2	Protein folding and stabilization	835.84	Controle	Controle	Controle	Controle	Controle
F8VRZ4	2	Tubulin alpha-1A chain (Fragment) OS=Homo sapiens OX=9606 GN=TUBA1A PE=1 SV=1	Cytoskeleton	28557.78	Controle	Controle	Controle	Controle	Controle
E5RH24	1	Polyadenylate-binding protein 1 (Fragment) OS=Homo sapiens OX=9606 GN=PABPC1 PE=1 SV=1	Protein synthesis - translation	1001.53	Controle	Controle	Controle	Controle	Controle
A0A7P0TBD1	2	Medium-chain-specific acyl-CoA dehydrogenase_ mitochondrial OS=Homo sapiens OX=9606 GN=ACADM PE=4 SV=1	Lipid, fatty acid and isoprenoid metabolism - Fatty acid degradation	3389.02		1.161834249653355	0.15	0.05	1.00	0.93	0.02	1.07	0.02
O75323	2	Protein NipSnap homolog 2 OS=Homo sapiens OX=9606 GN=NIPSNAP2 PE=1 SV=1	Electron transport and membrane-associated energy conservation	2351.76	Controle	Controle	Controle	Controle	Controle
A0A7I2YQ90	1	Polyadenylate-binding protein 1 OS=Homo sapiens OX=9606 GN=PABPC1 PE=1 SV=1	Protein synthesis - translation	1702.04	Controle	Controle	Controle	Controle	Controle
O43776	2	Asparagine--tRNA ligase_ cytoplasmic OS=Homo sapiens OX=9606 GN=NARS1 PE=1 SV=1	Protein synthesis - translation	4104.91		1.390968146703576	0.33	0.06	1.00	0.84	0.03	1.16	0.03
A0A7P0TBC2	1	Endoplasmin OS=Homo sapiens OX=9606 GN=HSP90B1 PE=4 SV=1	Protein folding and stabilization	1605.76		0.748263573822563	-0.29	0.35	0.06	1.14	0.17	0.86	0.17
E7EVZ9	1	Integrin beta (Fragment) OS=Homo sapiens OX=9606 GN=ITGB2 PE=1 SV=1	Immune response - Leukocyte transendothelial migration	2349.88	Controle	Controle	Controle	Controle	Controle
A0A7I2YQ88	1	Polyadenylate-binding protein OS=Homo sapiens OX=9606 GN=PABPC1 PE=1 SV=1	Protein synthesis - translation	1793.79	Controle	Controle	Controle	Controle	Controle
A0A7I2YQ85	2	Heterogeneous nuclear ribonucleoprotein A1 OS=Homo sapiens OX=9606 GN=HNRNPA1 PE=1 SV=1	RNA processing	2233.59	Controle	Controle	Controle	Controle	Controle
E7EVZ2	2	14-3-3 protein zeta/delta (Fragment) OS=Homo sapiens OX=9606 GN=YWHAZ PE=1 SV=1	Cellular signalling	10269.70		1.161834249653355	0.15	0.04	1.00	0.93	0.02	1.07	0.02
Q6XQN6	2	Nicotinate phosphoribosyltransferase OS=Homo sapiens OX=9606 GN=NAPRT PE=1 SV=2	Stress response	2556.60	Controle	Controle	Controle	Controle	Controle
C9K0U8	2	Single-stranded DNA-binding protein_ mitochondrial (Fragment) OS=Homo sapiens OX=9606 GN=SSBP1 PE=1 SV=1	DNA processing - DNA replication	2874.49	Controle	Controle	Controle	Controle	Controle
A0A087X0Z0	2	Rho GTPase-activating protein 23 (Fragment) OS=Homo sapiens OX=9606 GN=ARHGAP23 PE=1 SV=1	Cellular signalling	1695.88	Controle	Controle	Controle	Controle	Controle
A0A7P0TBB5	2	Cathepsin Z OS=Homo sapiens OX=9606 GN=CTSZ PE=4 SV=1	Protein/peptide degradation - lysossome	1063.67	Controle	Controle	Controle	Controle	Controle
A0A7I2YQ78	2	Casein kinase II subunit beta OS=Homo sapiens OX=9606 GN=CSNK2B PE=1 SV=1	Cellular signalling	2004.63	Controle	Controle	Controle	Controle	Controle
Q99497	2	Parkinson disease protein 7 OS=Homo sapiens OX=9606 GN=PARK7 PE=1 SV=2	Stress response	29039.60		0.8436648150877935	-0.17	0.12	0.00	1.08	0.06	0.92	0.06
E7EVY3	2	Calpain inhibitor OS=Homo sapiens OX=9606 GN=CAST PE=1 SV=1	Regulation of protein activity	8943.60		1.2712491435018929	0.24	0.11	1.00	0.88	0.06	1.12	0.06
A0A7I2YQ71	2	60 kDa chaperonin OS=Homo sapiens OX=9606 GN=HSPD1 PE=1 SV=1	Protein folding and stabilization	2071.42	Controle	Controle	Controle	Controle	Controle
A0A7P0TBA3	2	Protein disulfide-isomerase OS=Homo sapiens OX=9606 GN=P4HB PE=4 SV=1	Protein modification	2518.97	Controle	Controle	Controle	Controle	Controle
P62987	2	Ubiquitin-60S ribosomal protein L40 OS=Homo sapiens OX=9606 GN=UBA52 PE=1 SV=2	Protein/peptide degradation	17048.91	Controle	Controle	Controle	Controle	Controle
Q96DA2	2	Ras-related protein Rab-39B OS=Homo sapiens OX=9606 GN=RAB39B PE=1 SV=1	Transport routes - vesicular transport (Golgi network, etc.)	1115.57	Controle	Controle	Controle	Controle	Controle
E9PJD9	1	60S ribosomal protein L27a OS=Homo sapiens OX=9606 GN=RPL27A PE=1 SV=1	Protein synthesis - ribossome biogenesis	710.31	Controle	Controle	Controle	Controle	Controle
F8VRV5	2	Dynein light chain OS=Homo sapiens OX=9606 GN=DYNLL1 PE=1 SV=1	Cell motility	4810.98		3.455613497717974	1.24	0.08	1.00	0.45	0.03	1.55	0.03
J3QQZ9	1	Pyridoxal 5'-phosphate synthase (Fragment) OS=Homo sapiens OX=9606 GN=PNPO PE=1 SV=2	Metabolism of vitamins, cofactors, and prosthetic groups	782.37	Controle	Controle	Controle	Controle	Controle
P62979	2	Ubiquitin-40S ribosomal protein S27a OS=Homo sapiens OX=9606 GN=RPS27A PE=1 SV=2	Protein/peptide degradation	18128.47	Controle	Controle	Controle	Controle	Controle
E7EVW7	2	Hematopoietic lineage cell-specific protein OS=Homo sapiens OX=9606 GN=HCLS1 PE=1 SV=1	Transcriptional control	2338.72	Controle	Controle	Controle	Controle	Controle
Q562R1	2	Beta-actin-like protein 2 OS=Homo sapiens OX=9606 GN=ACTBL2 PE=1 SV=2	Cell motility	15804.58	Controle	Controle	Controle	Controle	Controle
A0A087X0W7	1	Acyl-coenzyme A thioesterase 2_ mitochondrial OS=Homo sapiens OX=9606 GN=ACOT2 PE=1 SV=1	Lipid, fatty acid and isoprenoid metabolism - Fatty acid elongation	773.74	Controle	Controle	Controle	Controle	Controle
A0A087X187	2	Putative POTE ankyrin domain family member M OS=Homo sapiens OX=9606 GN=POTEM PE=4 SV=1	Unclassified	123.75	Controle	Controle	Controle	Controle	Controle
E9PJC6	1	Neuroblast differentiation-associated protein AHNAK OS=Homo sapiens OX=9606 GN=AHNAK PE=1 SV=1	Cytoskeleton	1160.71		0.5117085692464843	-0.67	0.20	0.01	1.32	0.09	0.68	0.09
F8VS66	2	Tubulin alpha-1C chain OS=Homo sapiens OX=9606 GN=TUBA1C PE=3 SV=1	Cytoskeleton	28557.78	Controle	Controle	Controle	Controle	Controle
F5H265	2	Polyubiquitin-C (Fragment) OS=Homo sapiens OX=9606 GN=UBC PE=1 SV=1	Protein/peptide degradation	17048.91	Controle	Controle	Controle	Controle	Controle
A0A087X171	1	Cytoplasmic polyadenylation element-binding protein 1 OS=Homo sapiens OX=9606 GN=CPEB1 PE=1 SV=1	RNA processing	248.08	Controle	Controle	Controle	Controle	Controle
J3QQX2	1	Rho GDP-dissociation inhibitor 1 OS=Homo sapiens OX=9606 GN=ARHGDIA PE=1 SV=1	Cellular signalling	900.50		1.822118843833207	0.60	0.21	0.99	0.71	0.10	1.29	0.10
Q99453	1	Paired mesoderm homeobox protein 2B OS=Homo sapiens OX=9606 GN=PHOX2B PE=2 SV=2	Transcriptional control	561.83	Controle	Controle	Controle	Controle	Controle
E5RGJ7	1	Regulator of G-protein-signaling 22 (Fragment) OS=Homo sapiens OX=9606 GN=RGS22 PE=1 SV=1	Cellular signalling	196.77	Controle	Controle	Controle	Controle	Controle
H7C144	2	Alpha-actinin-4 OS=Homo sapiens OX=9606 GN=ACTN4 PE=1 SV=2	Cytoskeleton	9002.50		1.8776105703111983	0.63	0.13	1.00	0.70	0.06	1.30	0.06
F5H245	2	L-lactate dehydrogenase OS=Homo sapiens OX=9606 GN=LDHC PE=1 SV=1	C-compound and carbohydrate metabolism	748.34	Controle	Controle	Controle	Controle	Controle
A2A3R7	2	40S ribosomal protein S6 OS=Homo sapiens OX=9606 GN=RPS6 PE=1 SV=1	Protein synthesis - ribossome biogenesis	3065.53	Controle	Controle	Controle	Controle	Controle
O43707	2	Alpha-actinin-4 OS=Homo sapiens OX=9606 GN=ACTN4 PE=1 SV=2	Cytoskeleton	9300.01		0.7788007830714049	-0.25	0.09	0.00	1.12	0.05	0.88	0.05
A2A3R5	2	40S ribosomal protein S6 OS=Homo sapiens OX=9606 GN=RPS6 PE=1 SV=1	Protein synthesis - ribossome biogenesis	3083.80	Controle	Controle	Controle	Controle	Controle
P62937	2	Peptidyl-prolyl cis-trans isomerase A OS=Homo sapiens OX=9606 GN=PPIA PE=1 SV=2	Immune response	46788.33	Controle	Controle	Controle	Controle	Controle
J3QQV5	1	Serine/arginine-rich-splicing factor 1 OS=Homo sapiens OX=9606 GN=SRSF1 PE=1 SV=1	RNA processing	374.71	Controle	Controle	Controle	Controle	Controle
E7EVS6	2	Actin_ cytoplasmic 1 OS=Homo sapiens OX=9606 GN=ACTB PE=1 SV=9	Cytoskeleton	38581.02		0.004127845119044098	-5.49	0.37	0.00	1.99	0.00	0.01	0.00
E5RGH4	2	Heterogeneous nuclear ribonucleoprotein H (Fragment) OS=Homo sapiens OX=9606 GN=HNRNPH1 PE=1 SV=1	RNA processing	4266.48	Controle	Controle	Controle	Controle	Controle
E5RGH3	1	Polyadenylate-binding protein 1 (Fragment) OS=Homo sapiens OX=9606 GN=PABPC1 PE=1 SV=1	Protein synthesis - translation	1206.69	Controle	Controle	Controle	Controle	Controle
E7EW31	1	Proline-rich basic protein 1 OS=Homo sapiens OX=9606 GN=PROB1 PE=2 SV=2	Unclassified	487.28	Controle	Controle	Controle	Controle	Controle
Q5TBR1	1	Sialic acid synthase (Fragment) OS=Homo sapiens OX=9606 GN=NANS PE=1 SV=1	C-compound and carbohydrate metabolism (Amino sugar and nucleotide sugar metabolism)	903.99	Controle	Controle	Controle	Controle	Controle
Q5TBR0	1	Sialic acid synthase (Fragment) OS=Homo sapiens OX=9606 GN=NANS PE=1 SV=1	C-compound and carbohydrate metabolism (Amino sugar and nucleotide sugar metabolism)	903.99	Controle	Controle	Controle	Controle	Controle
F8VRP1	2	Citrate synthase_ mitochondrial (Fragment) OS=Homo sapiens OX=9606 GN=CS PE=1 SV=8	Tricarboxylic-acid pathway (citrate cycle, Krebs cycle, TCA cycle)	9896.84	Controle	Controle	Controle	Controle	Controle
A0A7P0TAY2	1	Endoplasmin OS=Homo sapiens OX=9606 GN=HSP90B1 PE=4 SV=1	Protein folding and stabilization	1716.82		0.7866278652863541	-0.24	0.28	0.07	1.12	0.14	0.88	0.14
A0A7P0TAY0	2	Transitional endoplasmic reticulum ATPase (Fragment) OS=Homo sapiens OX=9606 GN=VCP PE=4 SV=1	Protein/peptide degradation	3580.02	Controle	Controle	Controle	Controle	Controle
A6NKB8	1	Aminopeptidase B OS=Homo sapiens OX=9606 GN=RNPEP PE=1 SV=1	Protein/peptide degradation	1226.52	Controle	Controle	Controle	Controle	Controle
P01137	1	Transforming growth factor beta-1 proprotein OS=Homo sapiens OX=9606 GN=TGFB1 PE=1 SV=2	Immune response -Th17 Cell differentiation	618.77	Controle	Controle	Controle	Controle	Controle
A0A7P0TAX9	2	Protein disulfide-isomerase OS=Homo sapiens OX=9606 GN=P4HB PE=4 SV=1	Protein modification	13658.94		1.1853048534398558	0.17	0.03	1.00	0.91	0.02	1.09	0.02
Q9UNP9	2	Peptidyl-prolyl cis-trans isomerase E OS=Homo sapiens OX=9606 GN=PPIE PE=1 SV=1	RNA processing	266.79	Vivo	Vivo	Vivo	Vivo	Vivo
E5RGE1	2	14-3-3 protein zeta/delta (Fragment) OS=Homo sapiens OX=9606 GN=YWHAZ PE=1 SV=8	Cellular signalling	10269.70		6.685894282875126	1.90	0.24	1.00	0.26	0.05	1.74	0.05
A0A7P0TAW3	2	Transitional endoplasmic reticulum ATPase OS=Homo sapiens OX=9606 GN=VCP PE=4 SV=1	Protein/peptide degradation	15777.69		0.9323938196280732	-0.07	0.22	0.27	1.04	0.11	0.96	0.11
E9PIZ5	2	Thioredoxin reductase 1_ cytoplasmic (Fragment) OS=Homo sapiens OX=9606 GN=TXNRD1 PE=1 SV=1	Stress response	2849.05	Controle	Controle	Controle	Controle	Controle
E9PIZ1	2	Elongation factor 1-delta (Fragment) OS=Homo sapiens OX=9606 GN=EEF1D PE=1 SV=1	Protein synthesis - translation	3437.51	Controle	Controle	Controle	Controle	Controle
C9J5W6	2	Transgelin OS=Homo sapiens OX=9606 GN=TAGLN3 PE=1 SV=1	Transcriptional control	632.47	Controle	Controle	Controle	Controle	Controle
Q6PIK3	2	HCG1995540_ isoform CRA_b OS=Homo sapiens OX=9606 GN=RAB4B PE=1 SV=1	Transport routes - vesicular transport (Golgi network, etc.)	1222.52	Controle	Controle	Controle	Controle	Controle
Q96D71	1	RalBP1-associated Eps domain-containing protein 1 OS=Homo sapiens OX=9606 GN=REPS1 PE=1 SV=3	Transport routes - endocytosis	407.83	Controle	Controle	Controle	Controle	Controle
P50914	1	60S ribosomal protein L14 OS=Homo sapiens OX=9606 GN=RPL14 PE=1 SV=4	Protein synthesis - ribossome biogenesis	1319.45	Controle	Controle	Controle	Controle	Controle
Q5TBN3	1	Plastin-2 (Fragment) OS=Homo sapiens OX=9606 GN=LCP1 PE=1 SV=1	Protein binding	1327.79	Controle	Controle	Controle	Controle	Controle
C9J5V9	2	Y-box-binding protein 1 (Fragment) OS=Homo sapiens OX=9606 GN=YBX1 PE=1 SV=1	Transcriptional control	924.49		12.679670487142824	2.54	0.76	1.00	0.15	0.09	1.85	0.09
H7C0L5	1	Inter-alpha-trypsin inhibitor heavy chain H4 (Fragment) OS=Homo sapiens OX=9606 GN=ITIH4 PE=1 SV=1	Immune response - inflammation	551.63	Controle	Controle	Controle	Controle	Controle
Q9NZZ3	1	Charged multivesicular body protein 5 OS=Homo sapiens OX=9606 GN=CHMP5 PE=1 SV=1	Transport routes - endocytosis	1148.01	Controle	Controle	Controle	Controle	Controle
E9PIX6	1	Protein arginine N-methyltransferase 1 (Fragment) OS=Homo sapiens OX=9606 GN=PRMT1 PE=1 SV=2	Protein modification	570.10	Controle	Controle	Controle	Controle	Controle
Q5TBM3	2	Heat shock protein 105 kDa (Fragment) OS=Homo sapiens OX=9606 GN=HSPH1 PE=1 SV=1	Protein/peptide degradation	211.32	Controle	Controle	Controle	Controle	Controle
C9K0H3	1	Zinc finger protein 28 (Fragment) OS=Homo sapiens OX=9606 GN=ZNF28 PE=1 SV=1	Transcriptional control	353.53	Vivo	Vivo	Vivo	Vivo	Vivo
A0A7P0TAT8	1	Endoplasmin OS=Homo sapiens OX=9606 GN=HSP90B1 PE=4 SV=1	Protein folding and stabilization	1736.63		0.748263573822563	-0.29	0.31	0.04	1.14	0.15	0.86	0.15
F8VRK0	2	Tubulin alpha-1B chain (Fragment) OS=Homo sapiens OX=9606 GN=TUBA1B PE=1 SV=1	Cytoskeleton	28557.78	Controle	Controle	Controle	Controle	Controle
A0A7P0TAT6	2	Cathepsin Z OS=Homo sapiens OX=9606 GN=CTSZ PE=4 SV=1	Protein/peptide degradation - lysossome	1138.65	Controle	Controle	Controle	Controle	Controle
A0A7P0TB55	2	Medium-chain-specific acyl-CoA dehydrogenase_ mitochondrial OS=Homo sapiens OX=9606 GN=ACADM PE=4 SV=1	Lipid, fatty acid and isoprenoid metabolism - Fatty acid degradation	5740.52	Controle	Controle	Controle	Controle	Controle
A0A7P0TB51	2	Medium-chain-specific acyl-CoA dehydrogenase_ mitochondrial OS=Homo sapiens OX=9606 GN=ACADM PE=4 SV=1	Lipid, fatty acid and isoprenoid metabolism - Fatty acid degradation	7952.72		1.161834249653355	0.15	0.06	1.00	0.93	0.03	1.07	0.03
J3QR09	2	Ribosomal protein L19 OS=Homo sapiens OX=9606 GN=RPL19 PE=1 SV=1	Protein synthesis - ribossome biogenesis	9445.06	Controle	Controle	Controle	Controle	Controle
C9J660	1	Inactive C-alpha-formylglycine-generating enzyme 2 OS=Homo sapiens OX=9606 GN=SUMF2 PE=1 SV=1	Unclassified	835.53	Controle	Controle	Controle	Controle	Controle
E5RGA9	2	Neurocalcin-delta OS=Homo sapiens OX=9606 GN=NCALD PE=1 SV=1	Cellular signalling	354.26	Controle	Controle	Controle	Controle	Controle
F8VRJ2	2	Nucleosome assembly protein 1-like 1 (Fragment) OS=Homo sapiens OX=9606 GN=NAP1L1 PE=1 SV=1	DNA processing	7046.12	Controle	Controle	Controle	Controle	Controle
P20290	1	Transcription factor BTF3 OS=Homo sapiens OX=9606 GN=BTF3 PE=1 SV=1	Transcriptional control	1350.75	Controle	Controle	Controle	Controle	Controle
A0A7P0TB45	2	Peptidyl-prolyl cis-trans isomerase B OS=Homo sapiens OX=9606 GN=PPIB PE=4 SV=1	Protein folding and stabilization	11289.02	Controle	Controle	Controle	Controle	Controle
A0A7P0TB41	2	Cathepsin Z OS=Homo sapiens OX=9606 GN=CTSZ PE=4 SV=1	Protein/peptide degradation - lysossome	1063.67	Controle	Controle	Controle	Controle	Controle
J3QQN1	1	Proteasome endopeptidase complex (Fragment) OS=Homo sapiens OX=9606 GN=PSMB10 PE=1 SV=1	Protein/peptide degradation	2031.88	Controle	Controle	Controle	Controle	Controle
F8VRI6	2	Citrate synthase_ mitochondrial (Fragment) OS=Homo sapiens OX=9606 GN=CS PE=1 SV=1	Tricarboxylic-acid pathway (citrate cycle, Krebs cycle, TCA cycle)	239.02	Controle	Controle	Controle	Controle	Controle
C9J5S7	2	Peptidyl-prolyl cis-trans isomerase OS=Homo sapiens OX=9606 GN=PPIA PE=1 SV=1	Immune response	39560.98	Controle	Controle	Controle	Controle	Controle
A0A7P0TB36	2	Endoplasmic reticulum chaperone BiP OS=Homo sapiens OX=9606 GN=HSPA5 PE=4 SV=1	Immune response - Antigen processing and presentation	21012.03		0.5827482398695689	-0.54	0.05	0.00	1.26	0.02	0.74	0.02
A0A7P0TB30	1	DNA damage-binding protein 1 OS=Homo sapiens OX=9606 GN=DDB1 PE=4 SV=1	DNA processing - DNA repair	512.18	Controle	Controle	Controle	Controle	Controle
A0A087X0J3	2	Adenylyl cyclase-associated protein OS=Homo sapiens OX=9606 GN=CAP2 PE=1 SV=1	Protein binding	251.54	Controle	Controle	Controle	Controle	Controle
P67775	2	Serine/threonine-protein phosphatase 2A catalytic subunit alpha isoform OS=Homo sapiens OX=9606 GN=PPP2CA PE=1 SV=1	Cell cycle	3874.14	Controle	Controle	Controle	Controle	Controle
A0A7P0TB28	2	Medium-chain-specific acyl-CoA dehydrogenase_ mitochondrial OS=Homo sapiens OX=9606 GN=ACADM PE=4 SV=1	Lipid, fatty acid and isoprenoid metabolism - Fatty acid degradation	2237.55		1.0832870657378904	0.08	0.07	0.97	0.95	0.04	1.05	0.04
A0A7P0TB26	2	Protein disulfide-isomerase OS=Homo sapiens OX=9606 GN=P4HB PE=4 SV=1	Protein modification	26285.85		1.2214027618002337	0.20	0.03	1.00	0.90	0.01	1.10	0.01
A0A7P0TAQ1	2	Transitional endoplasmic reticulum ATPase OS=Homo sapiens OX=9606 GN=VCP PE=4 SV=1	Protein/peptide degradation	15125.16		0.05028743624401351	-2.99	0.30	0.00	1.90	0.03	0.10	0.03
A0A7P0TAQ0	1	Cathepsin S OS=Homo sapiens OX=9606 GN=CTSS PE=4 SV=1	Immune response - Antigen processing and presentation	1155.57	Controle	Controle	Controle	Controle	Controle
P55795	2	Heterogeneous nuclear ribonucleoprotein H2 OS=Homo sapiens OX=9606 GN=HNRNPH2 PE=1 SV=1	RNA processing	5801.78	Controle	Controle	Controle	Controle	Controle
E7EVH7	1	Kinesin light chain OS=Homo sapiens OX=9606 PE=3 SV=2	Transport routes - Transport routes - cytoskeleton-dependent transport	1293.40	Controle	Controle	Controle	Controle	Controle
A0A087X0H8	1	TSC22 domain family protein 1 OS=Homo sapiens OX=9606 GN=TSC22D1 PE=1 SV=1	Transcriptional control	983.13	Controle	Controle	Controle	Controle	Controle
C9K0C4	2	DCC-interacting protein 13-alpha (Fragment) OS=Homo sapiens OX=9606 GN=APPL1 PE=1 SV=1	Cellular signalling	473.89	Controle	Controle	Controle	Controle	Controle
J3QQJ7	1	Hydrocephalus-inducing protein homolog (Fragment) OS=Homo sapiens OX=9606 GN=HYDIN PE=1 SV=1	Cell motility	154.84	Vivo	Vivo	Vivo	Vivo	Vivo
E9PIR7	2	Thioredoxin-disulfide reductase OS=Homo sapiens OX=9606 GN=TXNRD1 PE=1 SV=1	Stress response	4235.96	Controle	Controle	Controle	Controle	Controle
F8VRE9	2	Coronin (Fragment) OS=Homo sapiens OX=9606 GN=CORO1C PE=1 SV=1	Cytoskeleton	1562.19	Controle	Controle	Controle	Controle	Controle
Q96CN4	1	EVI5-like protein OS=Homo sapiens OX=9606 GN=EVI5L PE=1 SV=1	Regulation of protein activity	231.45	Controle	Controle	Controle	Controle	Controle
Q9C0A0	2	Contactin-associated protein-like 4 OS=Homo sapiens OX=9606 GN=CNTNAP4 PE=1 SV=3	Cell adhesion	625.70	Controle	Controle	Controle	Controle	Controle
Q9UNF1	1	Melanoma-associated antigen D2 OS=Homo sapiens OX=9606 GN=MAGED2 PE=1 SV=2	Cell cycle	566.39	Controle	Controle	Controle	Controle	Controle
Q9UNF0	2	Protein kinase C and casein kinase substrate in neurons protein 2 OS=Homo sapiens OX=9606 GN=PACSIN2 PE=1 SV=2	Transport routes - endocytosis	546.61	Vivo	Vivo	Vivo	Vivo	Vivo
A0A3B3ITT1	2	Ras-related protein Rab-12 OS=Homo sapiens OX=9606 GN=RAB12 PE=1 SV=1	Transport routes - vacuolar/lysosomal transport	1147.69	Controle	Controle	Controle	Controle	Controle
A6NJU6	1	ADP-sugar pyrophosphatase OS=Homo sapiens OX=9606 GN=NUDT5 PE=1 SV=2	Nucleotide/nucleoside/nucleobase metabolism	1017.64	Controle	Controle	Controle	Controle	Controle
A0A3B3ITS3	1	Aspartate--tRNA ligase_ mitochondrial OS=Homo sapiens OX=9606 GN=DARS2 PE=1 SV=1	Protein synthesis - translation	849.54	Controle	Controle	Controle	Controle	Controle
F5H1C3	2	Gamma-enolase (Fragment) OS=Homo sapiens OX=9606 GN=ENO2 PE=1 SV=1	Glycolysis and gluconeogenesis	4469.53	Controle	Controle	Controle	Controle	Controle
E5RG95	2	Beta-enolase (Fragment) OS=Homo sapiens OX=9606 GN=ENO3 PE=1 SV=1	Glycolysis and gluconeogenesis	4580.19	Controle	Controle	Controle	Controle	Controle
B4E3S0	2	Coronin OS=Homo sapiens OX=9606 GN=CORO1C PE=1 SV=1	Cytoskeleton	2596.64	Controle	Controle	Controle	Controle	Controle
A0A7P0TAK7	1	DNA damage-binding protein 1 OS=Homo sapiens OX=9606 GN=DDB1 PE=4 SV=1	DNA processing - DNA repair	788.10	Controle	Controle	Controle	Controle	Controle
H7C0B8	1	Multifunctional procollagen lysine hydroxylase and glycosyltransferase LH3 (Fragment) OS=Homo sapiens OX=9606 GN=PLOD3 PE=1 SV=1	Protein modification	753.34	Controle	Controle	Controle	Controle	Controle
A0A7P0TAJ1	1	A-kinase anchor protein 9 (Fragment) OS=Homo sapiens OX=9606 GN=AKAP9 PE=4 SV=1	Cellular signalling	276.68	Controle	Controle	Controle	Controle	Controle
H7C0A3	2	ARPC4-TTLL3 readthrough (Fragment) OS=Homo sapiens OX=9606 GN=ARPC4-TTLL3 PE=3 SV=1	Cytoskeleton	4404.94		1.2712491435018929	0.24	0.19	1.00	0.88	0.09	1.12	0.09
A0A087X0B9	2	Protein-tyrosine-phosphatase OS=Homo sapiens OX=9606 GN=PTPRQ PE=4 SV=1	Cell differentiation	2689.15	Controle	Controle	Controle	Controle	Controle
A0A087X0B7	1	Synaptosomal-associated protein 47 OS=Homo sapiens OX=9606 GN=SNAP47 PE=1 SV=1	Transporte routes - vesicular transport (Golgi network, etc.)	622.18	Controle	Controle	Controle	Controle	Controle
A0A7P0TAI0	2	Endoplasmic reticulum chaperone BiP OS=Homo sapiens OX=9606 GN=HSPA5 PE=4 SV=1	Immune response - Antigen processing and presentation	18584.81		0.5886049865184787	-0.53	0.04	0.00	1.26	0.02	0.74	0.02
E7EVA0	1	Microtubule-associated protein OS=Homo sapiens OX=9606 GN=MAP4 PE=1 SV=1	Cytoskeleton	1433.80	Controle	Controle	Controle	Controle	Controle
O00584	1	Ribonuclease T2 OS=Homo sapiens OX=9606 GN=RNASET2 PE=1 SV=2	Immune response	1115.63	Controle	Controle	Controle	Controle	Controle
E5RFU4	2	Dihydropyrimidinase-related protein 2 (Fragment) OS=Homo sapiens OX=9606 GN=DPYSL2 PE=1 SV=1	Cell motility	3428.53	Controle	Controle	Controle	Controle	Controle
Q13162	2	Peroxiredoxin-4 OS=Homo sapiens OX=9606 GN=PRDX4 PE=1 SV=1	Stress response	8387.69	Controle	Controle	Controle	Controle	Controle
A0A7P0TAE1	1	Endoplasmin OS=Homo sapiens OX=9606 GN=HSP90B1 PE=4 SV=1	Protein folding and stabilization	1736.63		0.7189237240046636	-0.33	0.27	0.02	1.16	0.13	0.84	0.13
A0A7P0TAD4	2	Cathepsin Z OS=Homo sapiens OX=9606 GN=CTSZ PE=4 SV=1	Protein/peptide degradation - lysossome	1063.67	Controle	Controle	Controle	Controle	Controle
Q9UMZ3	2	Phosphatidylinositol phosphatase PTPRQ OS=Homo sapiens OX=9606 GN=PTPRQ PE=1 SV=2	Protein modification	2689.15	Controle	Controle	Controle	Controle	Controle
C9K068	2	Protein NipSnap homolog 2 (Fragment) OS=Homo sapiens OX=9606 GN=NIPSNAP2 PE=1 SV=8	Electron transport and membrane-associated energy conservation	1663.53	Controle	Controle	Controle	Controle	Controle
A0A7P0TAB2	2	Medium-chain-specific acyl-CoA dehydrogenase_ mitochondrial OS=Homo sapiens OX=9606 GN=ACADM PE=4 SV=1	Lipid, fatty acid and isoprenoid metabolism - Fatty acid degradation	3389.02		1.161834249653355	0.15	0.06	1.00	0.93	0.03	1.07	0.03
A0A3B3ITI4	2	Stress-70 protein_ mitochondrial OS=Homo sapiens OX=9606 GN=HSPA9 PE=1 SV=1	Stress response	3204.14	Controle	Controle	Controle	Controle	Controle
E7EUY5	2	Single-stranded DNA-binding protein_ mitochondrial (Fragment) OS=Homo sapiens OX=9606 GN=SSBP1 PE=1 SV=1	DNA processing - DNA replication	2874.49	Controle	Controle	Controle	Controle	Controle
C9K057	2	Actin-related protein 2/3 complex subunit 1B OS=Homo sapiens OX=9606 GN=ARPC1B PE=1 SV=2	Immune response - Fc gamma R-mediated phagocytosis	8234.91		0.6312836402390848	-0.46	0.08	0.00	1.23	0.04	0.77	0.04
A0A590UKD3	2	AP complex subunit beta OS=Homo sapiens OX=9606 GN=AP3B2 PE=1 SV=1	Transporte routes - vesicular transport (Golgi network, etc.)	500.02	Controle	Controle	Controle	Controle	Controle
A6NJJ0	1	Peroxiredoxin-4 (Fragment) OS=Homo sapiens OX=9606 GN=PRDX4 PE=1 SV=1	Stress response	214.46	Controle	Controle	Controle	Controle	Controle
P29401	2	Transketolase OS=Homo sapiens OX=9606 GN=TKT PE=1 SV=3	C-compound and carbohydrate metabolism-Pentose phosphate pathway	7913.89	Controle	Controle	Controle	Controle	Controle
P62888	2	60S ribosomal protein L30 OS=Homo sapiens OX=9606 GN=RPL30 PE=1 SV=2	Protein synthesis - ribossome biogenesis	58965.91	Controle	Controle	Controle	Controle	Controle
Q01130	2	Serine/arginine-rich splicing factor 2 OS=Homo sapiens OX=9606 GN=SRSF2 PE=1 SV=4	RNA processing	5925.39		3.7810435498335626	1.33	0.07	1.00	0.42	0.02	1.58	0.02
Q9UMX5	2	Neudesin OS=Homo sapiens OX=9606 GN=NENF PE=1 SV=1	Cell differentiation	2756.47	Controle	Controle	Controle	Controle	Controle
F8VR77	2	Proliferation-associated protein 2G4 OS=Homo sapiens OX=9606 GN=PA2G4 PE=1 SV=1	Cell growth / morphogenesis	1930.99	Controle	Controle	Controle	Controle	Controle
A0A590UKC4	2	AP-3 complex subunit beta OS=Homo sapiens OX=9606 GN=AP3B2 PE=1 SV=1	Protein targeting, sorting and translocation	522.54	Controle	Controle	Controle	Controle	Controle
E7EV89	1	Lysine-specific demethylase 5A (Fragment) OS=Homo sapiens OX=9606 GN=KDM5A PE=1 SV=1	DNA processing	306.57	Vivo	Vivo	Vivo	Vivo	Vivo
H7C079	1	T-lymphoma invasion and metastasis-inducing protein 1 (Fragment) OS=Homo sapiens OX=9606 GN=TIAM1 PE=1 SV=1	Cellular signalling	199.35	Vivo	Vivo	Vivo	Vivo	Vivo
P05455	2	Lupus La protein OS=Homo sapiens OX=9606 GN=SSB PE=1 SV=2	RNA processing	1286.01	Vivo	Vivo	Vivo	Vivo	Vivo
E5RFL9	2	Neurocalcin-delta (Fragment) OS=Homo sapiens OX=9606 GN=NCALD PE=1 SV=8	Cellular signalling	354.26	Controle	Controle	Controle	Controle	Controle
C9JNR4	1	Transforming protein RhoA (Fragment) OS=Homo sapiens OX=9606 GN=RHOA PE=1 SV=2	Cellular signalling	1001.57	Controle	Controle	Controle	Controle	Controle
Q6PI48	1	Aspartate--tRNA ligase_ mitochondrial OS=Homo sapiens OX=9606 GN=DARS2 PE=1 SV=1	Protein synthesis - translation	1016.12	Controle	Controle	Controle	Controle	Controle
Q01118	1	Sodium channel protein type 7 subunit alpha OS=Homo sapiens OX=9606 GN=SCN7A PE=1 SV=2	Transport facilities - Ion transport	202.28	Vivo	Vivo	Vivo	Vivo	Vivo
Q6S8J3	2	POTE ankyrin domain family member E OS=Homo sapiens OX=9606 GN=POTEE PE=2 SV=3	Tissue Differentiation	23274.89		1.2840254166877414	0.25	0.20	1.00	0.88	0.09	1.12	0.09
P50897	1	Palmitoyl-protein thioesterase 1 OS=Homo sapiens OX=9606 GN=PPT1 PE=1 SV=1	Lipid, fatty acid and isoprenoid metabolism - Fatty acid elongation	1865.90	Controle	Controle	Controle	Controle	Controle
C9K028	2	Nucleoside diphosphate kinase A (Fragment) OS=Homo sapiens OX=9606 GN=NME1 PE=1 SV=1	Nucleotide/nucleoside/nucleobase metabolism	9908.49	Controle	Controle	Controle	Controle	Controle
A0A590UKA6	1	Coiled-coil domain-containing protein 30 OS=Homo sapiens OX=9606 GN=CCDC30 PE=4 SV=1	Unclassified	342.59	Controle	Controle	Controle	Controle	Controle
C9K025	2	60S ribosomal protein L35a (Fragment) OS=Homo sapiens OX=9606 GN=RPL35A PE=1 SV=1	Protein synthesis - ribossome biogenesis	1190.37	Vivo	Vivo	Vivo	Vivo	Vivo
E5RFK8	1	Leucine zipper protein 1 (Fragment) OS=Homo sapiens OX=9606 GN=LUZP1 PE=1 SV=1	Unclassified	1542.58	Controle	Controle	Controle	Controle	Controle
F8VR50	2	Actin-related protein 2/3 complex subunit 3 (Fragment) OS=Homo sapiens OX=9606 GN=ARPC3 PE=1 SV=1	Immune response - Fc gamma R-mediated phagocytosis	14321.86	Controle	Controle	Controle	Controle	Controle
P62857	2	40S ribosomal protein S28 OS=Homo sapiens OX=9606 GN=RPS28 PE=1 SV=1	Protein synthesis - ribossome biogenesis	23919.48	Controle	Controle	Controle	Controle	Controle
Q01105	2	Protein SET OS=Homo sapiens OX=9606 GN=SET PE=1 SV=3	Transcriptional control	7496.51		0.7945335991882815	-0.23	0.09	0.00	1.12	0.05	0.88	0.05
P62854	1	40S ribosomal protein S26 OS=Homo sapiens OX=9606 GN=RPS26 PE=1 SV=3	Protein synthesis - ribossome biogenesis	1372.69	Controle	Controle	Controle	Controle	Controle
Q9C010	1	cAMP-dependent protein kinase inhibitor beta OS=Homo sapiens OX=9606 GN=PKIB PE=1 SV=1	Regulation of protein activity	339.70	Controle	Controle	Controle	Controle	Controle
F5H157	2	Ras-related protein Rab-35 (Fragment) OS=Homo sapiens OX=9606 GN=RAB35 PE=1 SV=1	Transport routes - endocytosis	2147.31	Controle	Controle	Controle	Controle	Controle
E9PIA8	1	Palmitoyl-protein hydrolase 1 (Fragment) OS=Homo sapiens OX=9606 GN=PPT1 PE=1 SV=10	Lipid, fatty acid and isoprenoid metabolism - Fatty acid elongation	658.28	Controle	Controle	Controle	Controle	Controle
F5H155	2	L-lactate dehydrogenase OS=Homo sapiens OX=9606 GN=LDHC PE=1 SV=1	C-compound and carbohydrate metabolism	716.46	Controle	Controle	Controle	Controle	Controle
B3KTQ9	2	Procollagen-proline_ 2-oxoglutarate 4-dioxygenase (Proline 4-hydroxylase)_ beta polypeptide_ isoform CRA_b OS=Homo sapiens OX=9606 GN=P4HB PE=2 SV=1	Protein modification	8871.30		1.2840254166877414	0.25	0.04	1.00	0.87	0.02	1.13	0.02
H0Y9Q5	1	Prominin-1 OS=Homo sapiens OX=9606 GN=PROM1 PE=1 SV=2	Cell differentiation	241.86	Vivo	Vivo	Vivo	Vivo	Vivo
E7EUT5	2	Glyceraldehyde-3-phosphate dehydrogenase OS=Homo sapiens OX=9606 GN=GAPDH PE=1 SV=1	Glycolysis and gluconeogenesis	17109.46	Controle	Controle	Controle	Controle	Controle
H0Y9Q1	1	Cytosol aminopeptidase (Fragment) OS=Homo sapiens OX=9606 GN=LAP3 PE=1 SV=8	Amino acid metabolism	478.08	Controle	Controle	Controle	Controle	Controle
F8VR34	2	Citrate synthase_ mitochondrial (Fragment) OS=Homo sapiens OX=9606 GN=CS PE=1 SV=1	Tricarboxylic-acid pathway (citrate cycle, Krebs cycle, TCA cycle)	898.15	Controle	Controle	Controle	Controle	Controle
F5H136	1	T-complex protein 1 subunit alpha (Fragment) OS=Homo sapiens OX=9606 GN=TCP1 PE=1 SV=1	Protein folding and stabilization	946.25	Controle	Controle	Controle	Controle	Controle
H0Y9P0	2	Receptor of-activated protein C kinase 1 (Fragment) OS=Homo sapiens OX=9606 GN=RACK1 PE=1 SV=1	Cellular signalling	3721.49	Controle	Controle	Controle	Controle	Controle
P68133	2	Actin_ alpha skeletal muscle OS=Homo sapiens OX=9606 GN=ACTA1 PE=1 SV=1	Cytoskeleton	26574.99		1.896480852175575	0.64	0.07	1.00	0.69	0.03	1.31	0.03
Q9NZA1	1	Chloride intracellular channel protein 5 OS=Homo sapiens OX=9606 GN=CLIC5 PE=1 SV=3	Transport facilities - Ion transport	199.63	Vivo	Vivo	Vivo	Vivo	Vivo
A0A7P0NGZ6	2	Cathepsin B OS=Homo sapiens OX=9606 GN=CTSB PE=4 SV=1	Immune response - Antigen processing and presentation	4230.87	Controle	Controle	Controle	Controle	Controle
F8VQQ4	2	Tubulin alpha chain (Fragment) OS=Homo sapiens OX=9606 GN=TUBA1A PE=1 SV=1	Cytoskeleton	28925.89	Controle	Controle	Controle	Controle	Controle
J3QQ67	2	60S ribosomal protein L18 (Fragment) OS=Homo sapiens OX=9606 GN=RPL18 PE=1 SV=1	Protein synthesis - ribossome biogenesis	4051.41	Controle	Controle	Controle	Controle	Controle
P62826	2	GTP-binding nuclear protein Ran OS=Homo sapiens OX=9606 GN=RAN PE=1 SV=3	Protein transport	4011.87	Controle	Controle	Controle	Controle	Controle
P62820	2	Ras-related protein Rab-1A OS=Homo sapiens OX=9606 GN=RAB1A PE=1 SV=3	Transporte routes - vesicular transport (Golgi network, etc.)	3935.31	Controle	Controle	Controle	Controle	Controle
P36578	2	60S ribosomal protein L4 OS=Homo sapiens OX=9606 GN=RPL4 PE=1 SV=5	Protein synthesis - ribossome biogenesis	1456.06	Controle	Controle	Controle	Controle	Controle
A0A7P0TA97	2	Protein disulfide-isomerase OS=Homo sapiens OX=9606 GN=P4HB PE=4 SV=1	Protein modification	26096.68		1.2092495947741757	0.19	0.04	1.00	0.90	0.02	1.10	0.02
E5RFF0	2	Annexin A6 (Fragment) OS=Homo sapiens OX=9606 GN=ANXA6 PE=1 SV=1	Transport routes - Exocytosis	4083.02	Controle	Controle	Controle	Controle	Controle
P62807	2	Histone H2B type 1-C/E/F/G/I OS=Homo sapiens OX=9606 GN=H2BC4 PE=1 SV=4	Immune response - Neutrophil extracellular trap formation	16807.41	Controle	Controle	Controle	Controle	Controle
P62805	2	Histone H4 OS=Homo sapiens OX=9606 GN=H4C1 PE=1 SV=2	Immune response - Neutrophil extracellular trap formation	7844.59	Controle	Controle	Controle	Controle	Controle
P16989	2	Y-box-binding protein 3 OS=Homo sapiens OX=9606 GN=YBX3 PE=1 SV=4	Transcriptional control	12481.89		1.0941742876182825	0.09	0.07	1.00	0.95	0.03	1.05	0.03
F5H107	2	Contactin-associated protein-like 4 OS=Homo sapiens OX=9606 GN=CNTNAP4 PE=1 SV=2	Cell adhesion	618.79	Controle	Controle	Controle	Controle	Controle
H0Y9M0	2	Inositol hexakisphosphate and diphosphoinositol-pentakisphosphate kinase 2 (Fragment) OS=Homo sapiens OX=9606 GN=PPIP5K2 PE=1 SV=1	Cellular signalling	268.05	Vivo	Vivo	Vivo	Vivo	Vivo
P68104	1	Elongation factor 1-alpha 1 OS=Homo sapiens OX=9606 GN=EEF1A1 PE=1 SV=1	Protein synthesis - translation	526.46	Controle	Controle	Controle	Controle	Controle
Q7Z6M3	1	Allergin-1 OS=Homo sapiens OX=9606 GN=MILR1 PE=1 SV=2	Immune response	326.88	Vivo	Vivo	Vivo	Vivo	Vivo
E9PHZ5	2	Cathepsin B OS=Homo sapiens OX=9606 GN=CTSB PE=1 SV=9	Immune response - Antigen processing and presentation	6229.65	Controle	Controle	Controle	Controle	Controle
A0A0A6YYG9	2	Protein ARPC4-TTLL3 OS=Homo sapiens OX=9606 GN=ARPC4-TTLL3 PE=3 SV=1	Cytoskeleton	5401.12		1.2840254166877414	0.25	0.18	1.00	0.88	0.09	1.12	0.09
A0A7P0TA71	2	Protein disulfide-isomerase OS=Homo sapiens OX=9606 GN=P4HB PE=4 SV=1	Protein modification	26285.85		1.2092495947741757	0.19	0.03	1.00	0.90	0.02	1.10	0.02
P36542	2	ATP synthase subunit gamma_ mitochondrial OS=Homo sapiens OX=9606 GN=ATP5F1C PE=1 SV=1	Electron transport and membrane-associated energy conservation	1169.11	Controle	Controle	Controle	Controle	Controle
F6S2S5	2	LIM and SH3 domain protein 1 OS=Homo sapiens OX=9606 GN=LASP1 PE=1 SV=1	Cellular signalling	2123.62	Controle	Controle	Controle	Controle	Controle
P48506	1	Glutamate--cysteine ligase catalytic subunit OS=Homo sapiens OX=9606 GN=GCLC PE=1 SV=2	Amino acid metabolism	426.91		4.220696058506712	1.44	0.27	1.00	0.39	0.08	1.61	0.08
A0A7P0TA63	2	Medium-chain-specific acyl-CoA dehydrogenase_ mitochondrial OS=Homo sapiens OX=9606 GN=ACADM PE=4 SV=1	Lipid, fatty acid and isoprenoid metabolism - Fatty acid degradation	3389.02		1.161834249653355	0.15	0.06	1.00	0.92	0.03	1.08	0.03
C9J4V0	1	Ras-related protein Rab-7a OS=Homo sapiens OX=9606 GN=RAB7A PE=1 SV=1	Transport routes - endocytosis	1194.25	Controle	Controle	Controle	Controle	Controle
A0A590UJW5	2	AP complex subunit beta OS=Homo sapiens OX=9606 GN=AP3B2 PE=1 SV=1	Transporte routes - Transporte routes - vesicular transport (Golgi network, etc.)	500.02	Controle	Controle	Controle	Controle	Controle
P16949	2	Stathmin OS=Homo sapiens OX=9606 GN=STMN1 PE=1 SV=3	Cell differentiation	2699.04		1.3099644647876412	0.27	0.10	1.00	0.87	0.05	1.13	0.05
A0A590UK79	2	Tropomyosin alpha-4 chain OS=Homo sapiens OX=9606 GN=TPM4 PE=1 SV=1	Muscle contraction	25588.17		1.336427476873452	0.29	0.07	0.99	0.86	0.03	1.14	0.03
H0Y9H6	2	Calpain inhibitor (Fragment) OS=Homo sapiens OX=9606 GN=CAST PE=1 SV=1	Regulation of protein activity	8789.21		1.2712491435018929	0.24	0.08	1.00	0.88	0.04	1.12	0.04
A0A590UK69	2	AP-3 complex subunit beta-2 OS=Homo sapiens OX=9606 GN=AP3B2 PE=1 SV=1	Transporte routes - Transporte routes - vesicular transport (Golgi network, etc.)	399.03	Controle	Controle	Controle	Controle	Controle
A0A7P0TA39	2	Medium-chain-specific acyl-CoA dehydrogenase_ mitochondrial OS=Homo sapiens OX=9606 GN=ACADM PE=4 SV=1	Lipid, fatty acid and isoprenoid metabolism - Fatty acid degradation	3015.87		1.161834249653355	0.15	0.06	1.00	0.93	0.03	1.07	0.03
A0A7P0TA35	2	Protein disulfide-isomerase OS=Homo sapiens OX=9606 GN=P4HB PE=4 SV=1	Protein modification	26285.85		1.2092495947741757	0.19	0.03	1.00	0.91	0.01	1.09	0.01
C9J4S4	1	Ras-related protein Rab-7a OS=Homo sapiens OX=9606 GN=RAB7A PE=1 SV=1	Transport routes - endocytosis	1092.27	Controle	Controle	Controle	Controle	Controle
Q96C32	2	Polyubiquitin-C OS=Homo sapiens OX=9606 GN=UBC PE=1 SV=1	Protein/peptide degradation	17048.91	Controle	Controle	Controle	Controle	Controle
E9PI65	2	Heat shock cognate 71 kDa protein (Fragment) OS=Homo sapiens OX=9606 GN=HSPA8 PE=1 SV=1	Immune response - Antigen processing and presentation	20719.43		1.5683121667944309	0.45	0.05	1.00	0.78	0.02	1.22	0.02
G3V5Z7	2	Proteasome subunit alpha type OS=Homo sapiens OX=9606 GN=PSMA6 PE=1 SV=1	Protein/peptide degradation	1950.44	Controle	Controle	Controle	Controle	Controle
A0A7P0TA25	2	Cathepsin Z OS=Homo sapiens OX=9606 GN=CTSZ PE=4 SV=1	Protein/peptide degradation - lysossome	1063.67	Controle	Controle	Controle	Controle	Controle
E7EUI8	2	Glucose-6-phosphate 1-dehydrogenase (Fragment) OS=Homo sapiens OX=9606 GN=G6PD PE=1 SV=8	C-compound and carbohydrate metabolism	1402.54	Controle	Controle	Controle	Controle	Controle
E9PHT9	2	Annexin OS=Homo sapiens OX=9606 GN=ANXA5 PE=1 SV=1	Immune response - blood coagulation; inflammation	24068.45		0.08458485658157251	-2.47	0.10	0.00	1.84	0.01	0.16	0.01
A0A590UJS5	2	AP-3 complex subunit beta-2 OS=Homo sapiens OX=9606 GN=AP3B2 PE=1 SV=1	Transporte routes - Transporte routes - vesicular transport (Golgi network, etc.)	399.03	Controle	Controle	Controle	Controle	Controle
A0A590UK35	1	Coiled-coil domain-containing protein 30 (Fragment) OS=Homo sapiens OX=9606 GN=CCDC30 PE=4 SV=1	Unclassified	359.20	Controle	Controle	Controle	Controle	Controle
G3V5X6	2	Heterogeneous nuclear ribonucleoproteins C1/C2 (Fragment) OS=Homo sapiens OX=9606 GN=HNRNPC PE=1 SV=1	RNA processing	8640.26	Controle	Controle	Controle	Controle	Controle
H0Y9D8	2	Inorganic diphosphatase (Fragment) OS=Homo sapiens OX=9606 GN=PPA2 PE=1 SV=1	Electron transport and membrane-associated energy conservation	1522.39	Controle	Controle	Controle	Controle	Controle
P32119	2	Peroxiredoxin-2 OS=Homo sapiens OX=9606 GN=PRDX2 PE=1 SV=5	Stress response	1915.38		1.896480852175575	0.64	0.16	1.00	0.69	0.07	1.31	0.07
E9PI39	2	Elongation factor 1-delta (Fragment) OS=Homo sapiens OX=9606 GN=EEF1D PE=1 SV=1	Protein synthesis - translation	4400.13	Controle	Controle	Controle	Controle	Controle
A6NIW5	1	Peroxiredoxin 2_ isoform CRA_a OS=Homo sapiens OX=9606 GN=PRDX2 PE=1 SV=2	Stress response	805.46	Controle	Controle	Controle	Controle	Controle
G3V5W4	2	Tubulin beta-3 chain OS=Homo sapiens OX=9606 GN=TUBB3 PE=1 SV=1	Cytoskeleton	7956.89	Controle	Controle	Controle	Controle	Controle
A0A590UK19	1	Coiled-coil domain-containing protein 30 OS=Homo sapiens OX=9606 GN=CCDC30 PE=4 SV=1	Unclassified	608.16	Controle	Controle	Controle	Controle	Controle
A0A590UK18	1	Obscurin (Fragment) OS=Homo sapiens OX=9606 GN=OBSCN PE=1 SV=1	Unclassified	292.06	Vivo	Vivo	Vivo	Vivo	Vivo
G3V5V7	2	Heterogeneous nuclear ribonucleoproteins C1/C2 (Fragment) OS=Homo sapiens OX=9606 GN=HNRNPC PE=1 SV=1	RNA processing	2019.67	Controle	Controle	Controle	Controle	Controle
C9J4N6	2	Isocitrate dehydrogenase [NADP] cytoplasmic (Fragment) OS=Homo sapiens OX=9606 GN=IDH1 PE=1 SV=1	Tricarboxylic-acid pathway (citrate cycle, Krebs cycle, TCA cycle)	830.55	Controle	Controle	Controle	Controle	Controle
P00558	2	Phosphoglycerate kinase 1 OS=Homo sapiens OX=9606 GN=PGK1 PE=1 SV=3	Glycolysis and gluconeogenesis	23595.51	Controle	Controle	Controle	Controle	Controle
A2A2D0	2	Stathmin (Fragment) OS=Homo sapiens OX=9606 GN=STMN1 PE=1 SV=8	Cell differentiation	2691.14		1.3099644647876412	0.27	0.08	1.00	0.87	0.04	1.13	0.04
H0Y9B6	2	Beta-N-acetylhexosaminidase (Fragment) OS=Homo sapiens OX=9606 GN=HEXB PE=1 SV=1	C-compound and carbohydrate metabolism	902.04	Controle	Controle	Controle	Controle	Controle
E9PI18	2	Ras-related protein Rab-30 (Fragment) OS=Homo sapiens OX=9606 GN=RAB30 PE=1 SV=1	Nucleotide/nucleoside/nucleobase binding - GTP binding	1115.57	Controle	Controle	Controle	Controle	Controle
F5H0D2	1	Coronin (Fragment) OS=Homo sapiens OX=9606 GN=CORO1B PE=1 SV=2	Cell motility	278.48	Controle	Controle	Controle	Controle	Controle
A0A0G2JQ71	1	Putative zinc finger protein 66 OS=Homo sapiens OX=9606 GN=ZNF66 PE=4 SV=1	Transcriptional control	392.42	Vivo	Vivo	Vivo	Vivo	Vivo
P04908	2	Histone H2A type 1-B/E OS=Homo sapiens OX=9606 GN=H2AC4 PE=1 SV=2	Immune response - Neutrophil extracellular trap formation	8902.71	Controle	Controle	Controle	Controle	Controle
A0A590UK05	1	Coiled-coil domain-containing protein 30 (Fragment) OS=Homo sapiens OX=9606 GN=CCDC30 PE=4 SV=1	Unclassified	325.89	Controle	Controle	Controle	Controle	Controle
A0A590UK04	2	AP-3 complex subunit beta OS=Homo sapiens OX=9606 GN=AP3B2 PE=1 SV=1	Transporte routes - Transporte routes - vesicular transport (Golgi network, etc.)	522.54	Controle	Controle	Controle	Controle	Controle
P63267	2	Actin_ gamma-enteric smooth muscle OS=Homo sapiens OX=9606 GN=ACTG2 PE=1 SV=1	Muscle contraction	26792.96		1.9542373532507937	0.67	0.08	1.00	0.68	0.03	1.32	0.03
P63261	2	Actin_ cytoplasmic 2 OS=Homo sapiens OX=9606 GN=ACTG1 PE=1 SV=1	Immune response - Neutrophil extracellular trap formation; Leukocyte transendothelial migration	43091.04		0.004086771438464067	-5.50	0.47	0.00	1.99	0.00	0.01	0.00
F5H0C8	2	2-phospho-D-glycerate hydro-lyase OS=Homo sapiens OX=9606 GN=ENO2 PE=1 SV=1	Glycolysis and gluconeogenesis	5297.14	Controle	Controle	Controle	Controle	Controle
A6NJ46	1	Homeobox protein Nkx-6.3 OS=Homo sapiens OX=9606 GN=NKX6-3 PE=2 SV=1	Transcriptional control	506.09	Controle	Controle	Controle	Controle	Controle
P63244	2	Receptor of activated protein C kinase 1 OS=Homo sapiens OX=9606 GN=RACK1 PE=1 SV=3	Cellular signalling	21145.68	Controle	Controle	Controle	Controle	Controle
B5MEA4	1	Ankyrin repeat domain-containing protein 12 (Fragment) OS=Homo sapiens OX=9606 GN=ANKRD12 PE=1 SV=3	Transcriptional control	504.51		0.15412366108021253	-1.87	0.69	0.00	1.72	0.16	0.28	0.16
A0A590UJL8	2	Histone HIST2H3PS2 (Fragment) OS=Homo sapiens OX=9606 GN=H3-2 PE=1 SV=1	DNA processing	308.97	Controle	Controle	Controle	Controle	Controle
A0A590UJL6	1	Coiled-coil domain-containing protein 30 (Fragment) OS=Homo sapiens OX=9606 GN=CCDC30 PE=4 SV=1	Unclassified	332.49	Controle	Controle	Controle	Controle	Controle
G3V5R9	1	Kinesin light chain OS=Homo sapiens OX=9606 GN=KLC1 PE=1 SV=1	Transport routes - cytoskeleton-dependent transport	1328.68	Controle	Controle	Controle	Controle	Controle
A6NIR2	1	Chromosome 1 open reading frame 41_ isoform CRA_b OS=Homo sapiens OX=9606 GN=HSPB11 PE=1 SV=1	Subcellular Localization - Centrosome	823.51	Controle	Controle	Controle	Controle	Controle
A0A0A6YY98	2	Transient receptor potential cation channel subfamily V member 5 OS=Homo sapiens OX=9606 GN=TRPV5 PE=1 SV=1	Transport facilities - Ion channels	700.04	Controle	Controle	Controle	Controle	Controle
G3V5Q1	1	DNA-(apurinic or apyrimidinic site) endonuclease (Fragment) OS=Homo sapiens OX=9606 GN=APEX1 PE=1 SV=1	DNA recombination and DNA repair	2759.22	Controle	Controle	Controle	Controle	Controle
P63220	2	40S ribosomal protein S21 OS=Homo sapiens OX=9606 GN=RPS21 PE=1 SV=1	Protein synthesis - ribossome biogenesis	2756.95	Controle	Controle	Controle	Controle	Controle
A0A3B3IT01	1	Aspartate--tRNA ligase_ mitochondrial OS=Homo sapiens OX=9606 GN=DARS2 PE=1 SV=1	Protein synthesis - translation	753.54	Controle	Controle	Controle	Controle	Controle
A0A590UJJ6	2	Histone H3 OS=Homo sapiens OX=9606 GN=H3-3A PE=1 SV=1	Immune response - Neutrophil extracellular trap formation	5336.33		0.8105842512847916	-0.21	0.04	0.00	1.10	0.02	0.90	0.02
C9JMZ3	1	Aminopeptidase B (Fragment) OS=Homo sapiens OX=9606 GN=RNPEP PE=1 SV=1	Protein/peptide degradation	401.60	Controle	Controle	Controle	Controle	Controle
O75157	1	TSC22 domain family protein 2 OS=Homo sapiens OX=9606 GN=TSC22D2 PE=1 SV=3	Transcriptional control	1403.87	Controle	Controle	Controle	Controle	Controle
A0A0G2JPP5	1	Protein scribble homolog OS=Homo sapiens OX=9606 GN=SCRIB PE=1 SV=1	Cell adhesion	410.99	Controle	Controle	Controle	Controle	Controle
A0A590UJI2	2	Calmodulin-2 (Fragment) OS=Homo sapiens OX=9606 GN=CALM2 PE=1 SV=1	Cellular signalling	6429.11		1.6820276176167552	0.52	0.05	1.00	0.75	0.02	1.25	0.02
Q01082	1	Spectrin beta chain_ non-erythrocytic 1 OS=Homo sapiens OX=9606 GN=SPTBN1 PE=1 SV=2	Cytoskeleton	592.17	Controle	Controle	Controle	Controle	Controle
G3V5M4	2	Alpha-actinin-1 (Fragment) OS=Homo sapiens OX=9606 GN=ACTN1 PE=1 SV=1	Cytoskeleton	8402.25		0.23692774512500706	-1.44	0.15	0.00	1.62	0.05	0.38	0.05
G3V5M3	2	Dihydrolipoyllysine-residue succinyltransferase component of 2-oxoglutarate dehydrogenase complex_ mitochondrial OS=Homo sapiens OX=9606 GN=DLST PE=1 SV=1	Tricarboxylic-acid pathway (citrate cycle, Krebs cycle, TCA cycle)	2323.53		1.2586000151807664	0.23	0.09	1.00	0.89	0.04	1.11	0.04
G3V5M2	2	Inosine-guanosine phosphorylase (Fragment) OS=Homo sapiens OX=9606 GN=PNP PE=1 SV=1	Nucleotide/nucleoside/nucleobase metabolism	11039.80	Controle	Controle	Controle	Controle	Controle
A0A3B3ISK7	1	Aspartate--tRNA ligase_ mitochondrial OS=Homo sapiens OX=9606 GN=DARS2 PE=1 SV=1	Protein synthesis - translation	1016.12	Controle	Controle	Controle	Controle	Controle
G3V5M0	1	DNA-(apurinic or apyrimidinic site) endonuclease (Fragment) OS=Homo sapiens OX=9606 GN=APEX1 PE=1 SV=1	DNA recombination and DNA repair	2491.73	Controle	Controle	Controle	Controle	Controle
O43583	2	Density-regulated protein OS=Homo sapiens OX=9606 GN=DENR PE=1 SV=2	Protein synthesis - translation	3815.77		1.4918247065332384	0.40	0.10	1.00	0.80	0.05	1.20	0.05
G3V5L5	2	Protein arginine N-methyltransferase 5 (Fragment) OS=Homo sapiens OX=9606 GN=PRMT5 PE=1 SV=8	Protein modification	1005.55	Controle	Controle	Controle	Controle	Controle
G3V5L0	2	Glycine hydroxymethyltransferase (Fragment) OS=Homo sapiens OX=9606 GN=SHMT2 PE=1 SV=1	Amino acid metabolism	3975.53	Controle	Controle	Controle	Controle	Controle
H0Y983	1	Cytosol aminopeptidase (Fragment) OS=Homo sapiens OX=9606 GN=LAP3 PE=1 SV=1	Amino acid metabolism	1911.57	Controle	Controle	Controle	Controle	Controle
H0Y8W2	2	Receptor of-activated protein C kinase 1 (Fragment) OS=Homo sapiens OX=9606 GN=RACK1 PE=1 SV=1	Cellular signalling	8414.23	Controle	Controle	Controle	Controle	Controle
P05387	2	60S acidic ribosomal protein P2 OS=Homo sapiens OX=9606 GN=RPLP2 PE=1 SV=1	Protein synthesis - ribossome biogenesis	23705.96	Controle	Controle	Controle	Controle	Controle
P05386	2	60S acidic ribosomal protein P1 OS=Homo sapiens OX=9606 GN=RPLP1 PE=1 SV=1	Protein synthesis - ribossome biogenesis	14795.57	Controle	Controle	Controle	Controle	Controle
A0A590UJD5	1	Obscurin (Fragment) OS=Homo sapiens OX=9606 GN=OBSCN PE=1 SV=1	Unclassified	292.06	Vivo	Vivo	Vivo	Vivo	Vivo
B4E2I4	1	Glutamate--cysteine ligase OS=Homo sapiens OX=9606 GN=GCLC PE=1 SV=1	Amino acid metabolism	415.59		2.6912344980148744	0.99	0.53	1.00	0.55	0.20	1.45	0.20
A0A590UJC1	1	Coiled-coil domain-containing protein 30 OS=Homo sapiens OX=9606 GN=CCDC30 PE=4 SV=1	Unclassified	363.63	Controle	Controle	Controle	Controle	Controle
A0A590UJC0	2	Calmodulin-2 (Fragment) OS=Homo sapiens OX=9606 GN=CALM2 PE=1 SV=1	Cellular signalling	1747.72		2.3396469077075195	0.85	0.07	1.00	0.60	0.03	1.40	0.03
A2A274	1	Aconitate hydratase_ mitochondrial OS=Homo sapiens OX=9606 GN=ACO2 PE=1 SV=1	Tricarboxylic-acid pathway (citrate cycle, Krebs cycle, TCA cycle)	916.17	Controle	Controle	Controle	Controle	Controle
A0A590UJB9	2	Tropomyosin alpha-4 chain OS=Homo sapiens OX=9606 GN=TPM4 PE=1 SV=1	Muscle contraction	25588.17		1.3634251173828367	0.31	0.06	1.00	0.85	0.03	1.15	0.03
F8W1U5	2	DUF3456 domain-containing protein (Fragment) OS=Homo sapiens OX=9606 PE=3 SV=8	Unclassified	394.22	Controle	Controle	Controle	Controle	Controle
G3V5H7	2	SKI family transcriptional corepressor 1 OS=Homo sapiens OX=9606 GN=SKOR1 PE=3 SV=1	Cellular signalling	1102.56	Controle	Controle	Controle	Controle	Controle
A0A590UJB1	2	Uncharacterized protein OS=Homo sapiens OX=9606 PE=3 SV=1	Uncharacterized	624.66	Controle	Controle	Controle	Controle	Controle
Q9ULV4	2	Coronin-1C OS=Homo sapiens OX=9606 GN=CORO1C PE=1 SV=1	Cytoskeleton	2596.64	Controle	Controle	Controle	Controle	Controle
H0Y8S0	2	Stress-70 protein_ mitochondrial (Fragment) OS=Homo sapiens OX=9606 GN=HSPA9 PE=1 SV=1	Stress response	1040.56		0.594520559309774	-0.52	0.75	0.04	1.23	0.33	0.77	0.33
A0A590UJA8	1	Coiled-coil domain-containing protein 30 OS=Homo sapiens OX=9606 GN=CCDC30 PE=4 SV=1	Unclassified	375.70	Controle	Controle	Controle	Controle	Controle
P62753	2	40S ribosomal protein S6 OS=Homo sapiens OX=9606 GN=RPS6 PE=1 SV=1	Protein synthesis - ribossome biogenesis	3083.80	Controle	Controle	Controle	Controle	Controle
H0Y8R5	2	Receptor of-activated protein C kinase 1 (Fragment) OS=Homo sapiens OX=9606 GN=RACK1 PE=1 SV=1	Cellular signalling	5417.83	Controle	Controle	Controle	Controle	Controle
F8W1S4	2	Citrate synthase_ mitochondrial (Fragment) OS=Homo sapiens OX=9606 GN=CS PE=1 SV=1	Tricarboxylic-acid pathway (citrate cycle, Krebs cycle, TCA cycle)	9896.84	Controle	Controle	Controle	Controle	Controle
A0A0G2JPF8	2	Heterogeneous nuclear ribonucleoprotein C-like 4 OS=Homo sapiens OX=9606 GN=HNRNPCL4 PE=3 SV=1	Nucleic acid binding	2337.08	Controle	Controle	Controle	Controle	Controle
F8W1R7	2	Myosin light polypeptide 6 OS=Homo sapiens OX=9606 GN=MYL6 PE=1 SV=1	Muscle contraction	12055.66		0.5712090624869464	-0.56	0.08	0.00	1.27	0.04	0.73	0.04
P62736	2	Actin_ aortic smooth muscle OS=Homo sapiens OX=9606 GN=ACTA2 PE=1 SV=1	Muscle contraction	26539.45		1.9347923851439806	0.66	0.07	1.00	0.68	0.03	1.32	0.03
H3BUW1	2	Pyruvate kinase (Fragment) OS=Homo sapiens OX=9606 GN=PKM PE=1 SV=1	Glycolysis and gluconeogenesis	22386.56	Controle	Controle	Controle	Controle	Controle
P68036	2	Ubiquitin-conjugating enzyme E2 L3 OS=Homo sapiens OX=9606 GN=UBE2L3 PE=1 SV=1	Protein/peptide degradation	1363.71	Controle	Controle	Controle	Controle	Controle
P68032	2	Actin_ alpha cardiac muscle 1 OS=Homo sapiens OX=9606 GN=ACTC1 PE=1 SV=1	Muscle contraction	26619.22		1.896480852175575	0.64	0.08	1.00	0.69	0.04	1.31	0.04
C9JMN9	2	Protein disulfide-isomerase A4 (Fragment) OS=Homo sapiens OX=9606 GN=PDIA4 PE=1 SV=1	Protein folding and stabilization	438.22	Controle	Controle	Controle	Controle	Controle
G3V5D9	1	DNA-(apurinic or apyrimidinic site) endonuclease (Fragment) OS=Homo sapiens OX=9606 GN=APEX1 PE=1 SV=8	DNA recombination and DNA repair	2759.22	Controle	Controle	Controle	Controle	Controle
I3NI03	2	Protein disulfide-isomerase OS=Homo sapiens OX=9606 GN=P4HB PE=1 SV=2	Protein modification	9343.96		1.1853048534398558	0.17	0.03	1.00	0.92	0.02	1.08	0.02
P48443	1	Retinoic acid receptor RXR-gamma OS=Homo sapiens OX=9606 GN=RXRG PE=1 SV=1	Immune response - Th17 Cell differentiation	630.23	Controle	Controle	Controle	Controle	Controle
A0A3B3ISA5	1	Translation initiation factor eIF-2B subunit epsilon (Fragment) OS=Homo sapiens OX=9606 GN=EIF2B5 PE=1 SV=1	Protein synthesis - translation	1867.55	Controle	Controle	Controle	Controle	Controle
P62714	2	Serine/threonine-protein phosphatase 2A catalytic subunit beta isoform OS=Homo sapiens OX=9606 GN=PPP2CB PE=1 SV=1	Cellular signalling	2662.48	Controle	Controle	Controle	Controle	Controle
F5H018	2	GTP-binding nuclear protein Ran (Fragment) OS=Homo sapiens OX=9606 GN=RAN PE=1 SV=8	Protein transport	4011.87	Controle	Controle	Controle	Controle	Controle
Q5W0H4	2	Translationally-controlled tumor protein OS=Homo sapiens OX=9606 GN=TPT1 PE=1 SV=1	Cell differentiation	1839.96		1.390968146703576	0.33	0.54	0.89	0.84	0.26	1.16	0.26
Q96AX2	2	Ras-related protein Rab-37 OS=Homo sapiens OX=9606 GN=RAB37 PE=1 SV=3	Protein transport	1277.93	Controle	Controle	Controle	Controle	Controle
F5H006	1	Inositol 1_4_5-triphosphate receptor-associated 2 OS=Homo sapiens OX=9606 GN=IRAG2 PE=1 SV=1	Immune response	302.19	Vivo	Vivo	Vivo	Vivo	Vivo
Q5TA02	2	Glutathione-dependent dehydroascorbate reductase (Fragment) OS=Homo sapiens OX=9606 GN=GSTO1 PE=1 SV=1	Stress response	1469.15	Controle	Controle	Controle	Controle	Controle
Q5TA01	2	Glutathione S-transferase omega-1 (Fragment) OS=Homo sapiens OX=9606 GN=GSTO1 PE=1 SV=1	Stress response	1455.32	Controle	Controle	Controle	Controle	Controle
P28838	1	Cytosol aminopeptidase OS=Homo sapiens OX=9606 GN=LAP3 PE=1 SV=3	Amino acid metabolism	2459.56	Controle	Controle	Controle	Controle	Controle
H0Y8K3	2	Protein CDV3 homolog (Fragment) OS=Homo sapiens OX=9606 GN=CDV3 PE=1 SV=1	Subcellular Localization - Cytoplasm	6437.91	Controle	Controle	Controle	Controle	Controle
Q5TZA2	2	Rootletin OS=Homo sapiens OX=9606 GN=CROCC PE=1 SV=1	Cell cycle	331.84	Controle	Controle	Controle	Controle	Controle
H0Y8K0	2	Heat shock 70kDa protein 9B (Mortalin-2)_ isoform CRA_a OS=Homo sapiens OX=9606 GN=HSPA9 PE=1 SV=2	Stress response	5920.49	Controle	Controle	Controle	Controle	Controle
A0A1W2PRZ7	1	Heterogeneous nuclear ribonucleoprotein U (Fragment) OS=Homo sapiens OX=9606 GN=HNRNPU PE=1 SV=1	RNA processing	549.74	Controle	Controle	Controle	Controle	Controle
P04899	1	Guanine nucleotide-binding protein G(i) subunit alpha-2 OS=Homo sapiens OX=9606 GN=GNAI2 PE=1 SV=3	Immune response	397.29	Controle	Controle	Controle	Controle	Controle
A0A590UJ92	1	Coiled-coil domain-containing protein 30 (Fragment) OS=Homo sapiens OX=9606 GN=CCDC30 PE=4 SV=1	Unclassified	600.73	Controle	Controle	Controle	Controle	Controle
A0A1C7CYX9	2	Dihydropyrimidinase-related protein 2 OS=Homo sapiens OX=9606 GN=DPYSL2 PE=1 SV=1	Cell motility	10607.71	Controle	Controle	Controle	Controle	Controle
Q04917	2	14-3-3 protein eta OS=Homo sapiens OX=9606 GN=YWHAH PE=1 SV=4	Cellular signalling	14460.61	Controle	Controle	Controle	Controle	Controle
A0A590UJ88	2	AP-3 complex subunit beta-2 OS=Homo sapiens OX=9606 GN=AP3B2 PE=1 SV=1	Transporte routes - vesicular transport (Golgi network, etc.)	399.03	Controle	Controle	Controle	Controle	Controle
P59998	2	Actin-related protein 2/3 complex subunit 4 OS=Homo sapiens OX=9606 GN=ARPC4 PE=1 SV=3	Immune response - Fc gamma R-mediated phagocytosis	5456.47		1.2840254166877414	0.25	0.19	0.99	0.88	0.11	1.12	0.11
F8W1K5	2	Protein canopy homolog 2 (Fragment) OS=Homo sapiens OX=9606 GN=CNPY2 PE=1 SV=1	Subcellular Localization - endoplasmic reticulum	4390.19	Controle	Controle	Controle	Controle	Controle
H3BUP3	1	Major vault protein OS=Homo sapiens OX=9606 GN=MVP PE=1 SV=1	Nucleic acid binding	1347.87	Controle	Controle	Controle	Controle	Controle
A0A590UJ77	1	Coiled-coil domain-containing protein 30 (Fragment) OS=Homo sapiens OX=9606 GN=CCDC30 PE=4 SV=1	Unclassified	342.59	Controle	Controle	Controle	Controle	Controle
A0A2U3TZY2	1	Caseinolytic peptidase B protein homolog OS=Homo sapiens OX=9606 GN=CLPB PE=1 SV=1	Protein/peptide degradation	521.33	Controle	Controle	Controle	Controle	Controle
E7ETK5	2	Inosine-5'-monophosphate dehydrogenase OS=Homo sapiens OX=9606 GN=IMPDH2 PE=1 SV=2	Nucleotide/nucleoside/nucleobase metabolism	1206.09	Controle	Controle	Controle	Controle	Controle
F8W1I6	1	Dynactin subunit 2 OS=Homo sapiens OX=9606 GN=DCTN2 PE=1 SV=1	Cell cycle	1564.54	Controle	Controle	Controle	Controle	Controle
F8W1I5	2	Myosin light chain 6B OS=Homo sapiens OX=9606 GN=MYL6B PE=1 SV=1	Muscle contraction	951.98	Controle	Controle	Controle	Controle	Controle
A0A590UJ60	2	AP-3 complex subunit beta OS=Homo sapiens OX=9606 GN=AP3B2 PE=1 SV=1	Transporte routes - vesicular transport (Golgi network, etc.)	522.54	Controle	Controle	Controle	Controle	Controle
H0Y8G5	2	Heterogeneous nuclear ribonucleoprotein D0 (Fragment) OS=Homo sapiens OX=9606 GN=HNRNPD PE=1 SV=8	RNA processing	17533.58	Controle	Controle	Controle	Controle	Controle
F8W1H8	2	Coronin (Fragment) OS=Homo sapiens OX=9606 GN=CORO1C PE=1 SV=1	Cytoskeleton	1562.19	Controle	Controle	Controle	Controle	Controle
A0A3B3IS95	2	L-lactate dehydrogenase OS=Homo sapiens OX=9606 PE=3 SV=1	C-compound and carbohydrate metabolism	37915.12	Controle	Controle	Controle	Controle	Controle
P00492	1	Hypoxanthine-guanine phosphoribosyltransferase OS=Homo sapiens OX=9606 GN=HPRT1 PE=1 SV=2	Nucleotide/nucleoside/nucleobase metabolism	735.80	Controle	Controle	Controle	Controle	Controle
P00491	2	Purine nucleoside phosphorylase OS=Homo sapiens OX=9606 GN=PNP PE=1 SV=2	Nucleotide/nucleoside/nucleobase metabolism	16212.25	Controle	Controle	Controle	Controle	Controle
A0A590UJ44	2	AP-3 complex subunit beta-2 OS=Homo sapiens OX=9606 GN=AP3B2 PE=1 SV=1	Transporte routes - vesicular transport (Golgi network, etc.)	399.03	Controle	Controle	Controle	Controle	Controle
F8W1G0	2	Endoplasmic reticulum resident protein 29 (Fragment) OS=Homo sapiens OX=9606 GN=ERP29 PE=1 SV=2	Protein modification	319.17	Controle	Controle	Controle	Controle	Controle
P00489	2	Glycogen phosphorylase_ muscle form OS=Oryctolagus cuniculus OX=9986 GN=PYGM PE=1 SV=3		17751.76		controle
H3BUL4	1	PSME3-interacting protein (Fragment) OS=Homo sapiens OX=9606 GN=PSME3IP1 PE=1 SV=1	Protein/peptide degradation	1611.13	Controle	Controle	Controle	Controle	Controle
A0A3B3IS80	2	Fructose-bisphosphate aldolase OS=Homo sapiens OX=9606 GN=ALDOB PE=1 SV=1	Glycolysis and gluconeogenesis	1668.83	Controle	Controle	Controle	Controle	Controle
Q9NY65	2	Tubulin alpha-8 chain OS=Homo sapiens OX=9606 GN=TUBA8 PE=1 SV=1	Cytoskeleton	1202.83	Controle	Controle	Controle	Controle	Controle
F8VPF9	2	Citrate synthase_ mitochondrial (Fragment) OS=Homo sapiens OX=9606 GN=CS PE=1 SV=8	Tricarboxylic-acid pathway (citrate cycle, Krebs cycle, TCA cycle)	9896.84	Controle	Controle	Controle	Controle	Controle
A0A2R2Y2Q3	2	Tropomyosin 3 nu OS=Homo sapiens OX=9606 GN=TPM3 PE=1 SV=1	Muscle contraction	12086.88		1.0941742876182825	0.09	0.04	1.00	0.95	0.02	1.05	0.02
F8VPF3	2	Myosin light polypeptide 6 (Fragment) OS=Homo sapiens OX=9606 GN=MYL6 PE=1 SV=1	Muscle contraction	11168.08		0.40656966943397527	-0.90	0.07	0.00	1.42	0.03	0.58	0.03
A0A1W2PS52	2	Cystatin-B OS=Homo sapiens OX=9606 GN=CSTB PE=1 SV=1	Regulation of protein activity	10643.54	Controle	Controle	Controle	Controle	Controle
A0A1W2PRT2	2	Hydroxyacyl-coenzyme A dehydrogenase_ mitochondrial (Fragment) OS=Homo sapiens OX=9606 GN=HADH PE=1 SV=1	Lipid, fatty acid and isoprenoid metabolism - Fatty acid metabolism	1123.42	Controle	Controle	Controle	Controle	Controle
G3V4X0	2	Glycine hydroxymethyltransferase (Fragment) OS=Homo sapiens OX=9606 GN=SHMT2 PE=1 SV=1	Amino acid metabolism	2623.27	Controle	Controle	Controle	Controle	Controle
H3BUK7	2	Major vault protein (Fragment) OS=Homo sapiens OX=9606 GN=MVP PE=1 SV=1	Nucleic acid binding	2867.88	Controle	Controle	Controle	Controle	Controle
B5MDF5	2	GTP-binding nuclear protein Ran OS=Homo sapiens OX=9606 GN=RAN PE=1 SV=1	Protein transport	4011.87	Controle	Controle	Controle	Controle	Controle
A0A2U3TZU2	2	Glucose-6-phosphate isomerase OS=Homo sapiens OX=9606 GN=GPI PE=1 SV=1	Glycolysis and gluconeogenesis	3765.44		0.3945537075495331	-0.93	0.56	0.00	1.43	0.21	0.57	0.21
A0A590UJ28	1	Coiled-coil domain-containing protein 30 OS=Homo sapiens OX=9606 GN=CCDC30 PE=4 SV=1	Unclassified	344.63	Controle	Controle	Controle	Controle	Controle
P20042	1	Eukaryotic translation initiation factor 2 subunit 2 OS=Homo sapiens OX=9606 GN=EIF2S2 PE=1 SV=2	Protein synthesis - translation	846.90		0.852143792013715	-0.16	0.22	0.07	1.08	0.11	0.92	0.11
G3V4W5	2	Glycine hydroxymethyltransferase (Fragment) OS=Homo sapiens OX=9606 GN=SHMT2 PE=1 SV=1	Amino acid metabolism	2784.19	Controle	Controle	Controle	Controle	Controle
G3V4W0	2	Heterogeneous nuclear ribonucleoproteins C1/C2 (Fragment) OS=Homo sapiens OX=9606 GN=HNRNPC PE=1 SV=1	RNA processing	10659.92	Controle	Controle	Controle	Controle	Controle
G3V580	2	Protein arginine N-methyltransferase 5 (Fragment) OS=Homo sapiens OX=9606 GN=PRMT5 PE=1 SV=1	Protein modification	3000.99	Controle	Controle	Controle	Controle	Controle
G3V576	2	Heterogeneous nuclear ribonucleoproteins C1/C2 OS=Homo sapiens OX=9606 GN=HNRNPC PE=1 SV=1	RNA processing	9063.53	Controle	Controle	Controle	Controle	Controle
G3V575	2	Heterogeneous nuclear ribonucleoproteins C1/C2 (Fragment) OS=Homo sapiens OX=9606 GN=HNRNPC PE=1 SV=1	RNA processing	7170.01	Controle	Controle	Controle	Controle	Controle
A0A590UJ10	1	Obscurin OS=Homo sapiens OX=9606 GN=OBSCN PE=1 SV=1	Unclassified	308.43	Vivo	Vivo	Vivo	Vivo	Vivo
C9J3N8	2	Heat shock protein beta-1 OS=Homo sapiens OX=9606 GN=HSPB1 PE=1 SV=1	Stress response	19745.92	Controle	Controle	Controle	Controle	Controle
A0A3B3IS54	1	Aspartate--tRNA ligase_ mitochondrial OS=Homo sapiens OX=9606 GN=DARS2 PE=1 SV=1	Protein synthesis - translation	586.97	Controle	Controle	Controle	Controle	Controle
Q9Y6N7	1	Roundabout homolog 1 OS=Homo sapiens OX=9606 GN=ROBO1 PE=1 SV=1	Cell differentiation	562.02	Controle	Controle	Controle	Controle	Controle
Q9NY33	1	Dipeptidyl peptidase 3 OS=Homo sapiens OX=9606 GN=DPP3 PE=1 SV=2	Protein/peptide degradation	1293.66	Controle	Controle	Controle	Controle	Controle
P63167	2	Dynein light chain 1_ cytoplasmic OS=Homo sapiens OX=9606 GN=DYNLL1 PE=1 SV=1	Cell motility	4810.98		3.525421453744343	1.26	0.08	1.00	0.44	0.03	1.56	0.03
G3V4U2	2	Tubulin beta-3 chain OS=Homo sapiens OX=9606 GN=TUBB3 PE=4 SV=1	Cytoskeleton	3779.34	Controle	Controle	Controle	Controle	Controle
G3V562	2	Ras-related protein Rab-15 OS=Homo sapiens OX=9606 GN=RAB15 PE=1 SV=2	Nucleotide/nucleoside/nucleobase binding	1061.27	Controle	Controle	Controle	Controle	Controle
H3BUH7	2	Fructose-bisphosphate aldolase (Fragment) OS=Homo sapiens OX=9606 GN=ALDOA PE=1 SV=1	Glycolysis and gluconeogenesis	20789.33	Controle	Controle	Controle	Controle	Controle
A0A5F9UN72	2	Tropomyosin 4_ isoform CRA_c OS=Homo sapiens OX=9606 GN=TPM4 PE=1 SV=1	Muscle contraction	10451.60	Controle	Controle	Controle	Controle	Controle
P00441	2	Superoxide dismutase [Cu-Zn] OS=Homo sapiens OX=9606 GN=SOD1 PE=1 SV=2	Stress response	8491.53	Controle	Controle	Controle	Controle	Controle
B4E1S2	2	Annexin OS=Homo sapiens OX=9606 GN=ANXA4 PE=1 SV=1	Transport routes - exocytosis	8902.37	Controle	Controle	Controle	Controle	Controle
G3V555	2	Heterogeneous nuclear ribonucleoproteins C1/C2 (Fragment) OS=Homo sapiens OX=9606 GN=HNRNPC PE=1 SV=1	RNA processing	7170.01	Controle	Controle	Controle	Controle	Controle
G3V4T2	1	Polyadenylate-binding protein 2 OS=Homo sapiens OX=9606 GN=PABPN1 PE=1 SV=1	Protein synthesis - translation	796.73	Controle	Controle	Controle	Controle	Controle
G3V4T0	2	Glycine hydroxymethyltransferase (Fragment) OS=Homo sapiens OX=9606 GN=SHMT2 PE=1 SV=1	Amino acid metabolism	2623.27	Controle	Controle	Controle	Controle	Controle
A6NI47	2	Putative POTE ankyrin domain family member M OS=Homo sapiens OX=9606 GN=POTEM PE=3 SV=2	Unclassified	136.95	Controle	Controle	Controle	Controle	Controle
F8VPA1	2	Citrate synthase_ mitochondrial (Fragment) OS=Homo sapiens OX=9606 GN=CS PE=1 SV=1	Tricarboxylic-acid pathway (citrate cycle, Krebs cycle, TCA cycle)	9914.16	Controle	Controle	Controle	Controle	Controle
G3V540	2	Glycine hydroxymethyltransferase OS=Homo sapiens OX=9606 GN=SHMT2 PE=1 SV=1	Amino acid metabolism	2784.19	Controle	Controle	Controle	Controle	Controle
O75086	1	MIFR-2 OS=Homo sapiens OX=9606 GN=MMP23B PE=1 SV=1	Protein/peptide degradation	487.28	Controle	Controle	Controle	Controle	Controle
O75083	2	WD repeat-containing protein 1 OS=Homo sapiens OX=9606 GN=WDR1 PE=1 SV=4	Cytoskeleton	9380.71	Controle	Controle	Controle	Controle	Controle
F6QUT6	2	Actin_ aortic smooth muscle (Fragment) OS=Homo sapiens OX=9606 GN=ACTA2 PE=1 SV=1	Muscle contraction	18640.27		1.9347923851439806	0.66	0.07	1.00	0.68	0.03	1.32	0.03
A0A3B3IS11	2	Histone H2A OS=Homo sapiens OX=9606 PE=3 SV=1	Immune response - Neutrophil extracellular trap formation	3271.32	Controle	Controle	Controle	Controle	Controle
A0A3B3IS01	1	Aspartate--tRNA ligase_ mitochondrial OS=Homo sapiens OX=9606 GN=DARS2 PE=1 SV=1	Protein synthesis - translation	753.54	Controle	Controle	Controle	Controle	Controle
P51153	1	Ras-related protein Rab-13 OS=Homo sapiens OX=9606 GN=RAB13 PE=1 SV=1	Protein transport	1039.90	Controle	Controle	Controle	Controle	Controle
G3V4P8	2	Glia maturation factor beta (Fragment) OS=Homo sapiens OX=9606 GN=GMFB PE=1 SV=1	Cytoskeleton	1875.13	Controle	Controle	Controle	Controle	Controle
P51149	1	Ras-related protein Rab-7a OS=Homo sapiens OX=9606 GN=RAB7A PE=1 SV=1	Transport routes - endocytosis	1251.43	Controle	Controle	Controle	Controle	Controle
O75051	1	Plexin-A2 OS=Homo sapiens OX=9606 GN=PLXNA2 PE=1 SV=4	Cell motility - cell migration	537.05	Controle	Controle	Controle	Controle	Controle
G3V507	2	Protein arginine N-methyltransferase 5 OS=Homo sapiens OX=9606 GN=PRMT5 PE=1 SV=1	Protein modification	1995.44	Controle	Controle	Controle	Controle	Controle
P63104	2	14-3-3 protein zeta/delta OS=Homo sapiens OX=9606 GN=YWHAZ PE=1 SV=1	Cellular signalling	35421.37		1.161834249653355	0.15	0.04	1.00	0.93	0.02	1.07	0.02
G3V4N7	2	Creatine kinase (Fragment) OS=Homo sapiens OX=9606 GN=CKB PE=1 SV=1	Amino acid metabolism	2876.20	Controle	Controle	Controle	Controle	Controle
C9J3F6	1	TBC1 domain family member 5 OS=Homo sapiens OX=9606 GN=TBC1D5 PE=1 SV=1	Transporte routes - vesicular transport (Golgi network, etc.)	236.12	Controle	Controle	Controle	Controle	Controle
O43490	2	Prominin-1 OS=Homo sapiens OX=9606 GN=PROM1 PE=1 SV=1	Cell differentiation	284.86	Vivo	Vivo	Vivo	Vivo	Vivo
Q96AE4	1	Far upstream element-binding protein 1 OS=Homo sapiens OX=9606 GN=FUBP1 PE=1 SV=3	DNA processing	476.72	Controle	Controle	Controle	Controle	Controle
G3V4M8	2	Heterogeneous nuclear ribonucleoproteins C1/C2 (Fragment) OS=Homo sapiens OX=9606 GN=HNRNPC PE=1 SV=1	RNA processing	2978.43	Controle	Controle	Controle	Controle	Controle
P09651	2	Heterogeneous nuclear ribonucleoprotein A1 OS=Homo sapiens OX=9606 GN=HNRNPA1 PE=1 SV=5	RNA processing	19114.03	Controle	Controle	Controle	Controle	Controle
C9JLV6	2	Cytosolic malate dehydrogenase (Fragment) OS=Homo sapiens OX=9606 GN=MDH1 PE=1 SV=1	Tricarboxylic-acid pathway (citrate cycle, Krebs cycle, TCA cycle)	414.12	Controle	Controle	Controle	Controle	Controle
A0A2U3TZI4	1	Coiled-coil domain-containing protein 30 OS=Homo sapiens OX=9606 GN=CCDC30 PE=4 SV=2	Unclassified	593.59	Controle	Controle	Controle	Controle	Controle
C9J3C1	1	Nucleobindin-1 (Fragment) OS=Homo sapiens OX=9606 GN=NUCB1 PE=1 SV=1	Calcium binding	399.53		3.896193357530707	1.36	0.73	1.00	0.42	0.25	1.58	0.25
P11940	1	Polyadenylate-binding protein 1 OS=Homo sapiens OX=9606 GN=PABPC1 PE=1 SV=2	Protein synthesis - translation	1793.79	Controle	Controle	Controle	Controle	Controle
A0A2U3TZH3	1	Elongation factor 1-alpha OS=Homo sapiens OX=9606 GN=EEF1A2 PE=1 SV=1	Protein synthesis - translation	499.72	Controle	Controle	Controle	Controle	Controle
Q9UKY7	2	Protein CDV3 homolog OS=Homo sapiens OX=9606 GN=CDV3 PE=1 SV=1	Subcellular localization -cytoplasm	6332.00	Controle	Controle	Controle	Controle	Controle
H0Y875	2	Calumenin (Fragment) OS=Homo sapiens OX=9606 GN=CALU PE=1 SV=1	Protein folding and stabilization	1386.37		8.331136534264724	2.12	0.13	1.00	0.21	0.02	1.79	0.02
C9JM54	1	Chromobox protein homolog 8 (Fragment) OS=Homo sapiens OX=9606 GN=CBX8 PE=1 SV=2	Transcriptional control	224.73	Vivo	Vivo	Vivo	Vivo	Vivo
F8W0W4	2	Nascent polypeptide-associated complex subunit alpha (Fragment) OS=Homo sapiens OX=9606 GN=NACA PE=1 SV=1	Protein targeting, sorting and translocation	2657.93	Controle	Controle	Controle	Controle	Controle
F8W180	2	Myosin light polypeptide 6 OS=Homo sapiens OX=9606 GN=MYL6 PE=1 SV=1	Muscle contraction	10483.03		0.5712090624869464	-0.56	0.07	0.00	1.27	0.03	0.73	0.03
A0A3B3IRH9	1	Collagen alpha-2(V) chain (Fragment) OS=Homo sapiens OX=9606 GN=COL5A2 PE=1 SV=1	Subcellular Localization - Extracellular / secretion proteins	629.39	Controle	Controle	Controle	Controle	Controle
H0Y865	1	TSC22 domain family protein 2 (Fragment) OS=Homo sapiens OX=9606 GN=TSC22D2 PE=1 SV=1	Transcriptional control	987.67	Controle	Controle	Controle	Controle	Controle
P09622	2	Dihydrolipoyl dehydrogenase_ mitochondrial OS=Homo sapiens OX=9606 GN=DLD PE=1 SV=2	Tricarboxylic-acid pathway (citrate cycle, Krebs cycle, TCA cycle)	1686.78	Controle	Controle	Controle	Controle	Controle
Q16881	2	Thioredoxin reductase 1_ cytoplasmic OS=Homo sapiens OX=9606 GN=TXNRD1 PE=1 SV=3	Stress response	4239.45	Controle	Controle	Controle	Controle	Controle
H0Y858	1	Toll-like receptor 9 (Fragment) OS=Homo sapiens OX=9606 PE=3 SV=1	Immune response	624.89	Controle	Controle	Controle	Controle	Controle
E7ET84	1	E3 ubiquitin-protein ligase UBR5 OS=Homo sapiens OX=9606 GN=UBR5 PE=1 SV=1	Protein/peptide degradation	391.33	Controle	Controle	Controle	Controle	Controle
G3V4H7	1	Zinc finger protein 410 OS=Homo sapiens OX=9606 GN=ZNF410 PE=1 SV=2	Transcriptional control	176.50	Controle	Controle	Controle	Controle	Controle
A6NHG4	2	D-dopachrome decarboxylase-like protein OS=Homo sapiens OX=9606 GN=DDTL PE=2 SV=1	Unclassified	2052.47	Controle	Controle	Controle	Controle	Controle
O43423	2	Acidic leucine-rich nuclear phosphoprotein 32 family member C OS=Homo sapiens OX=9606 GN=ANP32C PE=2 SV=1	Transport routes - nuclear transport	195.15	Controle	Controle	Controle	Controle	Controle
G3V4F2	1	Acyl-coenzyme A thioesterase 1 OS=Homo sapiens OX=9606 GN=ACOT1 PE=1 SV=1	Lipid, fatty acid and isoprenoid metabolism - Fatty acid elongation	765.06	Controle	Controle	Controle	Controle	Controle
H3BU93	1	PSME3-interacting protein OS=Homo sapiens OX=9606 GN=PSME3IP1 PE=1 SV=1	Protein/peptide degradation	1701.55	Controle	Controle	Controle	Controle	Controle
E7ET52	2	Zinc finger protein ZFPM2 OS=Homo sapiens OX=9606 GN=ZFPM2 PE=1 SV=1	Transcriptional control	4580.40	Controle	Controle	Controle	Controle	Controle
H3BU85	1	Beta-N-acetylhexosaminidase (Fragment) OS=Homo sapiens OX=9606 GN=HEXA PE=1 SV=1	C-compound and carbohydrate metabolism	277.32	Controle	Controle	Controle	Controle	Controle
B3KRP1	2	Serine/threonine-protein kinase tousled-like 1 OS=Homo sapiens OX=9606 GN=TLK1 PE=1 SV=1	DNA processing	256.77	Controle	Controle	Controle	Controle	Controle
Q7Z4Q8	2	Membrane progestin receptor delta OS=Homo sapiens OX=9606 GN=PAQR6 PE=2 SV=1	Biogenesis of Cellular Components - Eukaryotic plasma membrane	290.57	Vivo	Vivo	Vivo	Vivo	Vivo
Q16836	2	Hydroxyacyl-coenzyme A dehydrogenase_ mitochondrial OS=Homo sapiens OX=9606 GN=HADH PE=1 SV=3	Lipid, fatty acid and isoprenoid metabolism - Fatty acid degradation	1448.48	Controle	Controle	Controle	Controle	Controle
F8W122	2	Phosphatidylinositol phosphatase PTPRQ (Fragment) OS=Homo sapiens OX=9606 GN=PTPRQ PE=4 SV=1	Cell differentiation	2772.02	Controle	Controle	Controle	Controle	Controle
H3BU78	2	Fructose-bisphosphate aldolase (Fragment) OS=Homo sapiens OX=9606 GN=ALDOA PE=1 SV=2	Glycolysis and gluconeogenesis	23463.60	Controle	Controle	Controle	Controle	Controle
H3BU76	1	Coronin (Fragment) OS=Homo sapiens OX=9606 GN=CORO1A PE=1 SV=1	Cytoskeleton	255.22	Controle	Controle	Controle	Controle	Controle
F8W118	2	Nucleosome assembly protein 1-like 1 (Fragment) OS=Homo sapiens OX=9606 GN=NAP1L1 PE=1 SV=1	DNA processing	12569.11	Controle	Controle	Controle	Controle	Controle
F8W0P7	2	ATP synthase subunit beta_ mitochondrial (Fragment) OS=Homo sapiens OX=9606 GN=ATP5F1B PE=1 SV=2	Electron transport and membrane-associated energy conservation	7800.63	Controle	Controle	Controle	Controle	Controle
G3V4C1	2	Heterogeneous nuclear ribonucleoproteins C1/C2 OS=Homo sapiens OX=9606 GN=HNRNPC PE=1 SV=1	RNA processing	10704.34	Controle	Controle	Controle	Controle	Controle
H3BTU6	1	Coronin (Fragment) OS=Homo sapiens OX=9606 GN=CORO1A PE=1 SV=1	Cytoskeleton	443.15	Controle	Controle	Controle	Controle	Controle
F8VP03	2	DUF3456 domain-containing protein (Fragment) OS=Homo sapiens OX=9606 PE=1 SV=1	Unclassified	880.83	Controle	Controle	Controle	Controle	Controle
A6PVX3	1	26S proteasome non-ATPase regulatory subunit 4 (Fragment) OS=Homo sapiens OX=9606 GN=PSMD4 PE=1 SV=1	Protein/peptide degradation	799.75	Controle	Controle	Controle	Controle	Controle
E7ESP9	1	160 kDa neurofilament protein OS=Homo sapiens OX=9606 GN=NEFM PE=1 SV=1	Cytoskeleton/structural proteins	358.46	Controle	Controle	Controle	Controle	Controle
C9JLK2	2	Acylamino-acid-releasing enzyme (Fragment) OS=Homo sapiens OX=9606 GN=APEH PE=1 SV=1	Protein/peptide degradation	315.40	Controle	Controle	Controle	Controle	Controle
C9JLK0	2	AICAR transformylase/inosine monophosphate cyclohydrolase (Fragment) OS=Homo sapiens OX=9606 GN=ATIC PE=1 SV=1	Nucleotide/nucleoside/nucleobase metabolism	4427.27	Controle	Controle	Controle	Controle	Controle
Q04837	2	Single-stranded DNA-binding protein_ mitochondrial OS=Homo sapiens OX=9606 GN=SSBP1 PE=1 SV=1	DNA processing - DNA replication	2874.49	Controle	Controle	Controle	Controle	Controle
Q9Y696	2	Chloride intracellular channel protein 4 OS=Homo sapiens OX=9606 GN=CLIC4 PE=1 SV=4	Transport facilities - channel / pore class transport	4303.28	Controle	Controle	Controle	Controle	Controle
C9J386	2	Histone H2A OS=Homo sapiens OX=9606 GN=H2AZ2 PE=1 SV=1	Immune response - Neutrophil extracellular trap formation	5081.07	Controle	Controle	Controle	Controle	Controle
P04792	2	Heat shock protein beta-1 OS=Homo sapiens OX=9606 GN=HSPB1 PE=1 SV=2	Stress response	30168.58	Controle	Controle	Controle	Controle	Controle
H3BTP8	1	PSME3-interacting protein (Fragment) OS=Homo sapiens OX=9606 GN=PSME3IP1 PE=1 SV=1	Protein/peptide degradation	1611.13	Controle	Controle	Controle	Controle	Controle
H3BU13	2	Pyruvate kinase (Fragment) OS=Homo sapiens OX=9606 GN=PKM PE=1 SV=1	Glycolysis and gluconeogenesis	14905.15	Controle	Controle	Controle	Controle	Controle
B9A041	2	Malate dehydrogenase_ cytoplasmic OS=Homo sapiens OX=9606 GN=MDH1 PE=1 SV=1	Tricarboxylic-acid pathway (citrate cycle, Krebs cycle, TCA cycle)	18794.44	Controle	Controle	Controle	Controle	Controle
F8W0J6	2	Nucleosome assembly protein 1-like 1 OS=Homo sapiens OX=9606 GN=NAP1L1 PE=1 SV=1	DNA processing	13048.41		0.8436648150877935	-0.17	0.19	0.03	1.09	0.09	0.91	0.09
F8W0J2	2	Citrate synthase_ mitochondrial OS=Homo sapiens OX=9606 GN=CS PE=1 SV=1	Tricarboxylic-acid pathway (citrate cycle, Krebs cycle, TCA cycle)	880.83	Controle	Controle	Controle	Controle	Controle
Q9UKK9	1	ADP-sugar pyrophosphatase OS=Homo sapiens OX=9606 GN=NUDT5 PE=1 SV=1	Nucleotide/nucleoside/nucleobase metabolism	1364.46	Controle	Controle	Controle	Controle	Controle
P28702	1	Retinoic acid receptor RXR-beta OS=Homo sapiens OX=9606 GN=RXRB PE=1 SV=2	Immune response - Th17 Cell differentiation	1177.33	Controle	Controle	Controle	Controle	Controle
E7ESK7	2	14-3-3 protein zeta/delta (Fragment) OS=Homo sapiens OX=9606 GN=YWHAZ PE=1 SV=1	Cellular signalling	14468.21		1.161834249653355	0.15	0.03	1.00	0.92	0.02	1.08	0.02
A0A1W2PR83	1	Dihydrolipoyl dehydrogenase_ mitochondrial OS=Homo sapiens OX=9606 GN=DLD PE=1 SV=1	Tricarboxylic-acid pathway (citrate cycle, Krebs cycle, TCA cycle)	1018.21	Controle	Controle	Controle	Controle	Controle
H3BTN5	2	Pyruvate kinase (Fragment) OS=Homo sapiens OX=9606 GN=PKM PE=1 SV=1	Glycolysis and gluconeogenesis	42200.94	Controle	Controle	Controle	Controle	Controle
A0A0S2Z4G6	2	Tropomyosin 1 (Alpha)_ isoform CRA_o (Fragment) OS=Homo sapiens OX=9606 GN=TPM1 PE=1 SV=1	Muscle contraction	10956.95		1.1051709197224806	0.10	0.07	1.00	0.95	0.03	1.05	0.03
F6UXX1	2	Heterogeneous nuclear ribonucleoprotein Q (Fragment) OS=Homo sapiens OX=9606 GN=SYNCRIP PE=1 SV=1	RNA processing	2381.99	Controle	Controle	Controle	Controle	Controle
A0A669KB89	1	Protein scribble homolog OS=Homo sapiens OX=9606 GN=SCRIB PE=1 SV=1	Cell adhesion	410.99	Controle	Controle	Controle	Controle	Controle
A0A1W2PQV5	2	Hydroxyacyl-coenzyme A dehydrogenase_ mitochondrial OS=Homo sapiens OX=9606 GN=HADH PE=1 SV=1	Lipid, fatty acid and isoprenoid metabolism - Fatty acid metabolism	1405.19	Controle	Controle	Controle	Controle	Controle
P00390	2	Glutathione reductase_ mitochondrial OS=Homo sapiens OX=9606 GN=GSR PE=1 SV=2	Stress response	3504.57	Controle	Controle	Controle	Controle	Controle
Q9UKI8	2	Serine/threonine-protein kinase tousled-like 1 OS=Homo sapiens OX=9606 GN=TLK1 PE=1 SV=2	DNA processing	304.32	Controle	Controle	Controle	Controle	Controle
H0Y7F0	2	Calpain inhibitor (Fragment) OS=Homo sapiens OX=9606 GN=CAST PE=1 SV=1	Regulation of protein activity	8904.67		1.2840254166877414	0.25	0.11	1.00	0.88	0.05	1.12	0.05
A0A0G2JNZ2	1	Protein scribble homolog OS=Homo sapiens OX=9606 GN=SCRIB PE=1 SV=1	Cell adhesion	410.99	Controle	Controle	Controle	Controle	Controle
G3V3Y8	2	Glycine hydroxymethyltransferase (Fragment) OS=Homo sapiens OX=9606 GN=SHMT2 PE=1 SV=1	Amino acid metabolism	2623.27	Controle	Controle	Controle	Controle	Controle
G3V3Y6	1	DNA-(apurinic or apyrimidinic site) endonuclease (Fragment) OS=Homo sapiens OX=9606 GN=APEX1 PE=1 SV=8	DNA recombination and DNA repair	1729.16	Controle	Controle	Controle	Controle	Controle
E7ESH4	2	60 kDa heat shock protein_ mitochondrial (Fragment) OS=Homo sapiens OX=9606 GN=HSPD1 PE=1 SV=2	Protein folding and stabilization	2071.42	Controle	Controle	Controle	Controle	Controle
F8W0F6	2	Tubulin alpha-1A chain OS=Homo sapiens OX=9606 GN=TUBA1A PE=1 SV=1	Cytoskeleton	2495.29	Controle	Controle	Controle	Controle	Controle
Q96A08	2	Histone H2B type 1-A OS=Homo sapiens OX=9606 GN=H2BC1 PE=1 SV=3	Immune response - Neutrophil extracellular trap formation	7130.46	Controle	Controle	Controle	Controle	Controle
Q9Y618	1	Nuclear receptor corepressor 2 OS=Homo sapiens OX=9606 GN=NCOR2 PE=1 SV=3	Transcriptional control	282.72	Controle	Controle	Controle	Controle	Controle
Q9UKG1	2	DCC-interacting protein 13-alpha OS=Homo sapiens OX=9606 GN=APPL1 PE=1 SV=1	Cellular signalling	734.98		3.9749016085409403	1.38	0.75	1.00	0.43	0.23	1.57	0.23
G3V3W7	2	Tubulin beta-3 chain OS=Homo sapiens OX=9606 GN=TUBB3 PE=1 SV=1	Cytoskeleton	3779.34	Controle	Controle	Controle	Controle	Controle
C9JLB1	2	Nucleolin OS=Homo sapiens OX=9606 GN=NCL PE=1 SV=2	Transcription - rRNA synthesis	2040.65	Controle	Controle	Controle	Controle	Controle
P00367	2	Glutamate dehydrogenase 1_ mitochondrial OS=Homo sapiens OX=9606 GN=GLUD1 PE=1 SV=2	Amino acid metabolism	6316.26		2.18147220308578	0.78	0.09	1.00	0.63	0.04	1.37	0.04
X6RA14	1	S-formylglutathione hydrolase OS=Homo sapiens OX=9606 GN=ESD PE=1 SV=1	Stress response	1536.74	Controle	Controle	Controle	Controle	Controle
H3BTJ2	2	Pyruvate kinase (Fragment) OS=Homo sapiens OX=9606 GN=PKM PE=1 SV=1	Glycolysis and gluconeogenesis	22386.56	Controle	Controle	Controle	Controle	Controle
G3V479	2	Calmodulin-1 OS=Homo sapiens OX=9606 GN=CALM1 PE=1 SV=1	Cellular signalling	8218.57	Controle	Controle	Controle	Controle	Controle
H3BTI2	1	PSME3-interacting protein (Fragment) OS=Homo sapiens OX=9606 GN=PSME3IP1 PE=1 SV=1	Protein/peptide degradation	1600.05	Controle	Controle	Controle	Controle	Controle
H3BTI0	1	Cysteine-rich secretory protein LCCL domain-containing 2 OS=Homo sapiens OX=9606 GN=CRISPLD2 PE=1 SV=1	Unclassified	2287.28	Controle	Controle	Controle	Controle	Controle
Q09666	2	Neuroblast differentiation-associated protein AHNAK OS=Homo sapiens OX=9606 GN=AHNAK PE=1 SV=2	Cytoskeleton	2616.28		1.3771277544859717	0.32	0.05	1.00	0.84	0.02	1.16	0.02
E9PG15	2	14-3-3 protein theta (Fragment) OS=Homo sapiens OX=9606 GN=YWHAQ PE=1 SV=1	Cellular signalling	11584.39	Controle	Controle	Controle	Controle	Controle
G3V3U4	1	Proteasome subunit alpha type OS=Homo sapiens OX=9606 GN=PSMA6 PE=1 SV=1	Protein/peptide degradation	495.38	Controle	Controle	Controle	Controle	Controle
G3V461	2	Creatine kinase (Fragment) OS=Homo sapiens OX=9606 GN=CKB PE=1 SV=1	Amino acid metabolism	2272.68	Controle	Controle	Controle	Controle	Controle
H3BTH3	2	60S ribosomal protein L13 OS=Homo sapiens OX=9606 GN=RPL13 PE=1 SV=1	Protein synthesis - ribossome biogenesis	937.39	Controle	Controle	Controle	Controle	Controle
A0A384DVL6	1	Nuclear receptor corepressor 2 OS=Homo sapiens OX=9606 GN=NCOR2 PE=1 SV=1	Transcriptional control	254.93	Controle	Controle	Controle	Controle	Controle
P43487	2	Ran-specific GTPase-activating protein OS=Homo sapiens OX=9606 GN=RANBP1 PE=1 SV=1	Transport routes - nuclear transport	6502.73		1.9542373532507937	0.67	0.08	1.00	0.68	0.03	1.32	0.03
E9PG02	1	Inactive C-alpha-formylglycine-generating enzyme 2 OS=Homo sapiens OX=9606 GN=SUMF2 PE=1 SV=1	Unclassified	753.19	Controle	Controle	Controle	Controle	Controle
P00338	2	L-lactate dehydrogenase A chain OS=Homo sapiens OX=9606 GN=LDHA PE=1 SV=2	C-compound and carbohydrate metabolism	13796.04	Controle	Controle	Controle	Controle	Controle
E9PFN5	2	Glutathione S-transferase kappa OS=Homo sapiens OX=9606 GN=GSTK1 PE=1 SV=1	Stress response	843.45	Vivo	Vivo	Vivo	Vivo	Vivo
F8W0A3	2	Proliferation-associated protein 2G4 (Fragment) OS=Homo sapiens OX=9606 GN=PA2G4 PE=1 SV=1	Cell growth / morphogenesis	1855.79	Controle	Controle	Controle	Controle	Controle
O00299	2	Chloride intracellular channel protein 1 OS=Homo sapiens OX=9606 GN=CLIC1 PE=1 SV=4	Transport facilities - channel / pore class transport	19515.23		1.404947595588078	0.34	0.09	1.00	0.83	0.04	1.17	0.04
G3V3R4	2	HCG1983504_ isoform CRA_c OS=Homo sapiens OX=9606 GN=TUBB3 PE=1 SV=1	Cytoskeleton	7956.89	Controle	Controle	Controle	Controle	Controle
E9PFL9	2	Lupus La protein OS=Homo sapiens OX=9606 GN=SSB PE=1 SV=1	RNA processing	290.03	Vivo	Vivo	Vivo	Vivo	Vivo
A0A1W2PQM2	2	Tubulin alpha-1C chain OS=Homo sapiens OX=9606 GN=TUBA1C PE=1 SV=1	Cytoskeleton	30455.04	Controle	Controle	Controle	Controle	Controle
H3BTD4	1	Beta-N-acetylhexosaminidase OS=Homo sapiens OX=9606 GN=HEXA PE=1 SV=1	C-compound and carbohydrate metabolism	303.71	Controle	Controle	Controle	Controle	Controle
Q8TF62	1	Probable phospholipid-transporting ATPase IM OS=Homo sapiens OX=9606 GN=ATP8B4 PE=1 SV=3	Transporte facilities - transport ATPases	413.28	Controle	Controle	Controle	Controle	Controle
A0A0G2JNQ3	2	Heterogeneous nuclear ribonucleoprotein C-like 2 OS=Homo sapiens OX=9606 GN=HNRNPCL2 PE=3 SV=1	Unclassified	2334.81	Controle	Controle	Controle	Controle	Controle
C9JKZ2	1	Nucleobindin-1 (Fragment) OS=Homo sapiens OX=9606 GN=NUCB1 PE=1 SV=8	Calcium binding	879.23		0.4538447855439031	-0.79	0.22	0.00	1.38	0.09	0.62	0.09
A0A1W2PQL0	1	Heterogeneous nuclear ribonucleoprotein U (Fragment) OS=Homo sapiens OX=9606 GN=HNRNPU PE=1 SV=1	RNA processing	555.09	Controle	Controle	Controle	Controle	Controle
Q9NWL6	1	Asparagine synthetase domain-containing protein 1 OS=Homo sapiens OX=9606 GN=ASNSD1 PE=2 SV=2	Amino acid metabolism	487.28	Controle	Controle	Controle	Controle	Controle
O43396	2	Thioredoxin-like protein 1 OS=Homo sapiens OX=9606 GN=TXNL1 PE=1 SV=3	Regulation of protein activity	5872.58		1.390968146703576	0.33	0.06	1.00	0.83	0.03	1.17	0.03
O43390	2	Heterogeneous nuclear ribonucleoprotein R OS=Homo sapiens OX=9606 GN=HNRNPR PE=1 SV=1	RNA processing	6664.09	Controle	Controle	Controle	Controle	Controle
Q6PEY2	2	Tubulin alpha-3E chain OS=Homo sapiens OX=9606 GN=TUBA3E PE=1 SV=2	Cytoskeleton	4610.08	Controle	Controle	Controle	Controle	Controle
C9JL85	2	Myotrophin OS=Homo sapiens OX=9606 GN=MTPN PE=1 SV=1	Cell differentiation	5007.69	Controle	Controle	Controle	Controle	Controle
G3V3M6	1	DNA-(apurinic or apyrimidinic site) endonuclease (Fragment) OS=Homo sapiens OX=9606 GN=APEX1 PE=1 SV=1	DNA recombination and DNA repair	2759.22	Controle	Controle	Controle	Controle	Controle
B5MBY4	1	Ankyrin repeat and MYND domain containing 1_ isoform CRA_a OS=Homo sapiens OX=9606 GN=ANKMY1 PE=1 SV=1	Metal binding	811.83	Controle	Controle	Controle	Controle	Controle
P51003	1	Poly(A) polymerase alpha OS=Homo sapiens OX=9606 GN=PAPOLA PE=1 SV=4	Protein synthesis - translation	950.80	Controle	Controle	Controle	Controle	Controle
A0A1W2PQG6	2	Cystatin-B (Fragment) OS=Homo sapiens OX=9606 GN=CSTB PE=1 SV=1	Regulation of protein activity	1530.31	Controle	Controle	Controle	Controle	Controle
E9PFF2	2	Transketolase OS=Homo sapiens OX=9606 GN=TKT PE=1 SV=1	Carbohydrate metabolism (Pentose phosphate pathway)	5784.93	Controle	Controle	Controle	Controle	Controle
G3V3K6	2	Heterogeneous nuclear ribonucleoproteins C1/C2 (Fragment) OS=Homo sapiens OX=9606 GN=HNRNPC PE=1 SV=1	RNA processing	8640.26	Controle	Controle	Controle	Controle	Controle
C9J2C0	2	Tubulin alpha chain (Fragment) OS=Homo sapiens OX=9606 GN=TUBA8 PE=1 SV=1	Cytoskeleton	1123.57	Controle	Controle	Controle	Controle	Controle
F8VNW4	2	Nascent polypeptide-associated complex subunit alpha (Fragment) OS=Homo sapiens OX=9606 GN=NACA PE=1 SV=1	Protein targeting, sorting and translocation	2657.93	Controle	Controle	Controle	Controle	Controle
G3V3J6	2	HCG1983504_ isoform CRA_b OS=Homo sapiens OX=9606 GN=TUBB3 PE=1 SV=1	Cytoskeleton	3779.34	Controle	Controle	Controle	Controle	Controle
P09525	2	Annexin A4 OS=Homo sapiens OX=9606 GN=ANXA4 PE=1 SV=4	Transport routes - exocytosis	15830.17		0.023992835379082155	-3.73	0.34	0.00	1.95	0.02	0.05	0.02
B5MC82	2	D-dopachrome decarboxylase OS=Homo sapiens OX=9606 GN=DDT PE=3 SV=2	Unclassified	2052.47	Controle	Controle	Controle	Controle	Controle
F8W079	2	ATP synthase subunit beta_ mitochondrial (Fragment) OS=Homo sapiens OX=9606 GN=ATP5F1B PE=1 SV=1	Electron transport and membrane-associated energy conservation	8822.12	Controle	Controle	Controle	Controle	Controle
G3V3I1	2	Proteasome subunit alpha type OS=Homo sapiens OX=9606 GN=PSMA6 PE=1 SV=1	Protein/peptide degradation	1775.72	Controle	Controle	Controle	Controle	Controle
H0Y757	2	ATP-dependent 6-phosphofructokinase_ platelet type (Fragment) OS=Homo sapiens OX=9606 GN=PFKP PE=1 SV=1	Glycolysis and gluconeogenesis	2008.59	Controle	Controle	Controle	Controle	Controle
Q1MSJ5	2	Centrosome and spindle pole-associated protein 1 OS=Homo sapiens OX=9606 GN=CSPP1 PE=1 SV=4	Cell cycle	789.80	Controle	Controle	Controle	Controle	Controle
Q16778	2	Histone H2B type 2-E OS=Homo sapiens OX=9606 GN=H2BC21 PE=1 SV=3	Immune response - Neutrophil extracellular trap formation	17593.68	Controle	Controle	Controle	Controle	Controle
A0A1W2PQD4	1	Heterogeneous nuclear ribonucleoprotein U (Fragment) OS=Homo sapiens OX=9606 GN=HNRNPU PE=1 SV=1	RNA processing	449.30	Controle	Controle	Controle	Controle	Controle
Q16777	2	Histone H2A type 2-C OS=Homo sapiens OX=9606 GN=H2AC20 PE=1 SV=4	Immune response - Neutrophil extracellular trap formation	8902.71	Controle	Controle	Controle	Controle	Controle
C9JL30	1	Inactive C-alpha-formylglycine-generating enzyme 2 (Fragment) OS=Homo sapiens OX=9606 GN=SUMF2 PE=1 SV=10	Unclassified	835.53	Controle	Controle	Controle	Controle	Controle
G3V3H3	1	Kinesin light chain OS=Homo sapiens OX=9606 GN=KLC1 PE=1 SV=1	Transport routes - Transport routes - cytoskeleton-dependent transport	1328.68	Controle	Controle	Controle	Controle	Controle
Q9UK76	2	Jupiter microtubule associated homolog 1 OS=Homo sapiens OX=9606 GN=JPT1 PE=1 SV=3	Cell cycle	2055.54	Controle	Controle	Controle	Controle	Controle
F6R5I9	1	S-adenosylmethionine decarboxylase proenzyme OS=Homo sapiens OX=9606 GN=AMD1 PE=1 SV=1	Amino acid metabolism	248.77	Vivo	Vivo	Vivo	Vivo	Vivo
C9JL25	1	60 kDa heat shock protein_ mitochondrial (Fragment) OS=Homo sapiens OX=9606 GN=HSPD1 PE=1 SV=1	Protein folding and stabilization	575.32	Controle	Controle	Controle	Controle	Controle
A0A1W2PQC2	2	Hydroxyacyl-coenzyme A dehydrogenase_ mitochondrial (Fragment) OS=Homo sapiens OX=9606 GN=HADH PE=1 SV=1	Lipid, fatty acid and isoprenoid metabolism - Fatty acid metabolism	1123.42	Controle	Controle	Controle	Controle	Controle
H3BSY6	1	PSME3-interacting protein (Fragment) OS=Homo sapiens OX=9606 GN=PSME3IP1 PE=1 SV=1	Protein/peptide degradation	1611.13	Controle	Controle	Controle	Controle	Controle
Q9UJU6	2	Drebrin-like protein OS=Homo sapiens OX=9606 GN=DBNL PE=1 SV=1	Transport routes - endocytosis	3988.90	Controle	Controle	Controle	Controle	Controle
C9JL19	1	60 kDa heat shock protein_ mitochondrial (Fragment) OS=Homo sapiens OX=9606 GN=HSPD1 PE=1 SV=1	Protein folding and stabilization	282.54	Controle	Controle	Controle	Controle	Controle
G3V3F0	2	Dihydrolipoyllysine-residue succinyltransferase component of 2-oxoglutarate dehydrogenase complex_ mitochondrial OS=Homo sapiens OX=9606 GN=DLST PE=1 SV=1	Tricarboxylic-acid pathway (citrate cycle, Krebs cycle, TCA cycle)	2367.24		1.1502737995428438	0.14	0.11	1.00	0.93	0.05	1.07	0.05
O43314	2	Inositol hexakisphosphate and diphosphoinositol-pentakisphosphate kinase 2 OS=Homo sapiens OX=9606 GN=PPIP5K2 PE=1 SV=3	Cellular signalling	270.64	Vivo	Vivo	Vivo	Vivo	Vivo
Q6S5H5	2	POTE ankyrin domain family member G OS=Homo sapiens OX=9606 GN=POTEG PE=2 SV=5	Unclassified	126.09	Controle	Controle	Controle	Controle	Controle
C9JL08	1	1-phosphatidylinositol 3-phosphate 5-kinase (Fragment) OS=Homo sapiens OX=9606 GN=PIKFYVE PE=1 SV=1	Cellular signalling	311.48	Controle	Controle	Controle	Controle	Controle
G3V3E8	2	Epididymal secretory protein E1 OS=Homo sapiens OX=9606 GN=NPC2 PE=1 SV=1	Transport routes - vacuolar/lysosomal transport	9755.63	Controle	Controle	Controle	Controle	Controle
F8W031	2	DUF3456 domain-containing protein (Fragment) OS=Homo sapiens OX=9606 PE=1 SV=1	Unclassified	5484.38	Controle	Controle	Controle	Controle	Controle
G3V3E1	2	SKI family transcriptional corepressor 1 OS=Homo sapiens OX=9606 GN=SKOR1 PE=3 SV=1	Cellular signalling	1102.56	Controle	Controle	Controle	Controle	Controle
Q9P2S6	1	Ankyrin repeat and MYND domain-containing protein 1 OS=Homo sapiens OX=9606 GN=ANKMY1 PE=2 SV=2	Metal binding	932.94	Controle	Controle	Controle	Controle	Controle
Q5URX0	2	Beta-N-acetylhexosaminidase OS=Homo sapiens OX=9606 GN=HEXB PE=1 SV=1	C-compound and carbohydrate metabolism	1359.97	Controle	Controle	Controle	Controle	Controle
F8W026	1	Endoplasmin (Fragment) OS=Homo sapiens OX=9606 GN=HSP90B1 PE=1 SV=8	Protein folding and stabilization	1475.51		15.180322679266405	2.72	0.77	1.00	0.13	0.09	1.87	0.09
F8W020	2	Nucleosome assembly protein 1-like 1 (Fragment) OS=Homo sapiens OX=9606 GN=NAP1L1 PE=1 SV=1	DNA processing	13048.41		0.006158018947529703	-5.09	0.74	0.00	1.99	0.01	0.01	0.01
G3V3D1	2	Epididymal secretory protein E1 (Fragment) OS=Homo sapiens OX=9606 GN=NPC2 PE=1 SV=1	Transport routes - vacuolar/lysosomal transport	9755.63	Controle	Controle	Controle	Controle	Controle
Q04760	2	Lactoylglutathione lyase OS=Homo sapiens OX=9606 GN=GLO1 PE=1 SV=4	C-compound and carbohydrate metabolism	13189.76	Controle	Controle	Controle	Controle	Controle
P05107	1	Integrin beta-2 OS=Homo sapiens OX=9606 GN=ITGB2 PE=1 SV=2	Immune response - Neutrophil extracellular trap formation	2518.87	Controle	Controle	Controle	Controle	Controle
G3V3C7	1	DNA-(apurinic or apyrimidinic site) endonuclease (Fragment) OS=Homo sapiens OX=9606 GN=APEX1 PE=1 SV=1	DNA recombination and DNA repair	2759.22	Controle	Controle	Controle	Controle	Controle
G3V3C6	2	Serine hydroxymethyltransferase_ mitochondrial OS=Homo sapiens OX=9606 GN=SHMT2 PE=1 SV=1	Amino acid metabolism	2068.27	Controle	Controle	Controle	Controle	Controle
H3BSU0	1	Liver carboxylesterase 1 (Fragment) OS=Homo sapiens OX=9606 GN=CES1 PE=1 SV=2	Cell Rescue, Defense and Virulence - Xenobiotics biodegradation	407.80	Controle	Controle	Controle	Controle	Controle
Q16719	1	Kynureninase OS=Homo sapiens OX=9606 GN=KYNU PE=1 SV=1	Metabolism of vitamins, cofactors, and prosthetic groups - Biosynthesis of cofactors	721.29	Controle	Controle	Controle	Controle	Controle
H3BT58	2	Coactosin-like protein OS=Homo sapiens OX=9606 GN=COTL1 PE=1 SV=1	Cytoskeleton	6834.72	Controle	Controle	Controle	Controle	Controle
E7ES10	2	Calpain inhibitor (Fragment) OS=Homo sapiens OX=9606 GN=CAST PE=1 SV=1	Regulation of protein activity	7911.91		1.1735108667950083	0.16	0.22	0.91	0.92	0.11	1.08	0.11
Q6FI13	2	Histone H2A type 2-A OS=Homo sapiens OX=9606 GN=H2AC18 PE=1 SV=3	Immune response - Neutrophil extracellular trap formation	8902.71	Controle	Controle	Controle	Controle	Controle
Q5QNW6	2	Histone H2B type 2-F OS=Homo sapiens OX=9606 GN=H2BC18 PE=1 SV=3	Immune response - Neutrophil extracellular trap formation	16807.41	Controle	Controle	Controle	Controle	Controle
H3BT25	2	Pyruvate kinase (Fragment) OS=Homo sapiens OX=9606 GN=PKM PE=1 SV=1	Glycolysis and gluconeogenesis	22386.56	Controle	Controle	Controle	Controle	Controle
A0A7I2PJA1	1	Zinc finger protein GLI2 OS=Homo sapiens OX=9606 GN=GLI2 PE=1 SV=1	Transcription - RNA synthesis	109.27		1.9738777463487214	0.68	0.43	0.98	0.68	0.19	1.32	0.19
E9PEX6	2	Dihydrolipoyl dehydrogenase OS=Homo sapiens OX=9606 GN=DLD PE=1 SV=1	Tricarboxylic-acid pathway (citrate cycle, Krebs cycle, TCA cycle)	1623.05	Controle	Controle	Controle	Controle	Controle
P50502	2	Hsc70-interacting protein OS=Homo sapiens OX=9606 GN=ST13 PE=1 SV=2	Protein folding and stabilization	5607.26		4.095955267353917	1.41	0.14	1.00	0.39	0.04	1.61	0.04
P36222	1	Chitinase-3-like protein 1 OS=Homo sapiens OX=9606 GN=CHI3L1 PE=1 SV=2	Immune response	1597.86	Controle	Controle	Controle	Controle	Controle
H0Y6I4	1	Matrix metalloproteinase-23 (Fragment) OS=Homo sapiens OX=9606 GN=MMP23B PE=1 SV=1	Protein/peptide degradation	487.28	Controle	Controle	Controle	Controle	Controle
E7ERL0	2	Nucleoside diphosphate kinase A OS=Homo sapiens OX=9606 GN=NME1 PE=1 SV=1	Nucleotide/nucleoside/nucleobase metabolism	10461.85	Controle	Controle	Controle	Controle	Controle
C9JKF7	1	Lymphocyte-specific protein 1 (Fragment) OS=Homo sapiens OX=9606 GN=LSP1 PE=1 SV=1	Immune response - C-type lectin receptor signaling pathway	728.40	Controle	Controle	Controle	Controle	Controle
P12277	2	Creatine kinase B-type OS=Homo sapiens OX=9606 GN=CKB PE=1 SV=1	Amino acid metabolism	3155.77	Controle	Controle	Controle	Controle	Controle
E7ERJ7	1	Polyadenylate-binding protein OS=Homo sapiens OX=9606 GN=PABPC1 PE=1 SV=1	Protein synthesis - translation	1634.12	Controle	Controle	Controle	Controle	Controle
Q9Y547	1	Intraflagellar transport protein 25 homolog OS=Homo sapiens OX=9606 GN=HSPB11 PE=1 SV=1	Subcellular Localization - Centrosome	1453.69	Controle	Controle	Controle	Controle	Controle
A0A1W2PQ78	2	Hydroxyacyl-coenzyme A dehydrogenase_ mitochondrial OS=Homo sapiens OX=9606 GN=HADH PE=1 SV=1	Lipid, fatty acid and isoprenoid metabolism - Fatty acid metabolism	1448.48	Controle	Controle	Controle	Controle	Controle
P12268	2	Inosine-5'-monophosphate dehydrogenase 2 OS=Homo sapiens OX=9606 GN=IMPDH2 PE=1 SV=2	Nucleotide/nucleoside/nucleobase metabolism	1206.09	Controle	Controle	Controle	Controle	Controle
A0A1W2PQ74	1	Heterogeneous nuclear ribonucleoprotein U OS=Homo sapiens OX=9606 GN=HNRNPU PE=1 SV=1	RNA processing	549.74	Controle	Controle	Controle	Controle	Controle
J3KTL2	2	Serine/arginine-rich splicing factor 1 OS=Homo sapiens OX=9606 GN=SRSF1 PE=1 SV=1	RNA processing	3153.55	Controle	Controle	Controle	Controle	Controle
Q9Y536	2	Peptidyl-prolyl cis-trans isomerase A-like 4A OS=Homo sapiens OX=9606 GN=PPIAL4A PE=2 SV=1	Protein folding and stabilization	1197.58	Controle	Controle	Controle	Controle	Controle
Q9P2I0	1	Cleavage and polyadenylation specificity factor subunit 2 OS=Homo sapiens OX=9606 GN=CPSF2 PE=1 SV=2	RNA processing	421.05	Controle	Controle	Controle	Controle	Controle
G3V2Y4	2	Glycine hydroxymethyltransferase (Fragment) OS=Homo sapiens OX=9606 GN=SHMT2 PE=1 SV=1	Amino acid metabolism	1421.81	Controle	Controle	Controle	Controle	Controle
G3V2Y1	2	Serine hydroxymethyltransferase_ mitochondrial OS=Homo sapiens OX=9606 GN=SHMT2 PE=1 SV=1	Amino acid metabolism	2068.27	Controle	Controle	Controle	Controle	Controle
G3XAP5	2	L-lactate dehydrogenase OS=Homo sapiens OX=9606 GN=LDHC PE=1 SV=1	C-compound and carbohydrate metabolism	716.46	Controle	Controle	Controle	Controle	Controle
H3BSL1	1	Coronin (Fragment) OS=Homo sapiens OX=9606 GN=CORO1A PE=1 SV=1	Cytoskeleton	255.22	Controle	Controle	Controle	Controle	Controle
G3V2X9	2	Alpha-actinin-1 (Fragment) OS=Homo sapiens OX=9606 GN=ACTN1 PE=1 SV=1	Cytoskeleton	3380.78	Controle	Controle	Controle	Controle	Controle
A6NFX8	1	ADP-sugar pyrophosphatase OS=Homo sapiens OX=9606 GN=NUDT5 PE=1 SV=1	Nucleotide/nucleoside/nucleobase metabolism	1364.46	Controle	Controle	Controle	Controle	Controle
G3V2X6	2	Protein arginine N-methyltransferase 5 (Fragment) OS=Homo sapiens OX=9606 GN=PRMT5 PE=1 SV=1	Protein modification	3000.99	Controle	Controle	Controle	Controle	Controle
P04632	1	Calpain small subunit 1 OS=Homo sapiens OX=9606 GN=CAPNS1 PE=1 SV=1	Protein/peptide degradation	251.27	Vivo	Vivo	Vivo	Vivo	Vivo
G3V393	2	Inosine-guanosine phosphorylase (Fragment) OS=Homo sapiens OX=9606 GN=PNP PE=1 SV=1	Nucleotide/nucleoside/nucleobase metabolism	447.44	Controle	Controle	Controle	Controle	Controle
J3KTJ1	2	Myosin regulatory light chain 12A (Fragment) OS=Homo sapiens OX=9606 GN=MYL12A PE=1 SV=1	Muscle contraction	1754.64		1.0304545332625432	0.03	0.09	0.79	0.98	0.04	1.02	0.04
A0A1W2PPS1	1	Heterogeneous nuclear ribonucleoprotein U OS=Homo sapiens OX=9606 GN=HNRNPU PE=1 SV=1	RNA processing	920.42	Controle	Controle	Controle	Controle	Controle
G3V2W4	2	Alpha-actinin-1 (Fragment) OS=Homo sapiens OX=9606 GN=ACTN1 PE=1 SV=1	Cytoskeleton	3938.18	Controle	Controle	Controle	Controle	Controle
G3V380	2	Alpha-actinin-1 (Fragment) OS=Homo sapiens OX=9606 GN=ACTN1 PE=1 SV=1	Cytoskeleton	5412.84		0.23692774512500706	-1.44	0.14	0.00	1.62	0.04	0.38	0.04
G3V2W0	2	Glycine hydroxymethyltransferase (Fragment) OS=Homo sapiens OX=9606 GN=SHMT2 PE=1 SV=1	Amino acid metabolism	2784.19	Controle	Controle	Controle	Controle	Controle
Q9NVS9	1	Pyridoxine-5'-phosphate oxidase OS=Homo sapiens OX=9606 GN=PNPO PE=1 SV=1	Metabolism of vitamins, cofactors, and prosthetic groups	1028.84	Controle	Controle	Controle	Controle	Controle
E7ERF2	1	CCT-alpha OS=Homo sapiens OX=9606 GN=TCP1 PE=1 SV=1	Protein folding and stabilization	1008.71	Controle	Controle	Controle	Controle	Controle
E9PEQ6	2	Peptidyl-prolyl cis-trans isomerase OS=Homo sapiens OX=9606 GN=PPIE PE=1 SV=1	RNA processing	266.79	Vivo	Vivo	Vivo	Vivo	Vivo
G3V2V8	2	Epididymal secretory protein E1 (Fragment) OS=Homo sapiens OX=9606 GN=NPC2 PE=1 SV=1	Transport routes - vacuolar/lysosomal transport	9598.93	Controle	Controle	Controle	Controle	Controle
P47756	2	F-actin-capping protein subunit beta OS=Homo sapiens OX=9606 GN=CAPZB PE=1 SV=4	Transport routes - endocytosis	1394.96	Controle	Controle	Controle	Controle	Controle
P47755	1	F-actin-capping protein subunit alpha-2 OS=Homo sapiens OX=9606 GN=CAPZA2 PE=1 SV=3	Transport routes - endocytosis	241.80	Controle	Controle	Controle	Controle	Controle
E9PF18	2	Hydroxyacyl-coenzyme A dehydrogenase_ mitochondrial OS=Homo sapiens OX=9606 GN=HADH PE=1 SV=2	Lipid, fatty acid and isoprenoid metabolism - Fatty acid metabolism	1449.22	Controle	Controle	Controle	Controle	Controle
G3V361	2	Calmodulin-1 (Fragment) OS=Homo sapiens OX=9606 GN=CALM1 PE=1 SV=1	Cellular signalling	6429.11		1.6820276176167552	0.52	0.05	1.00	0.75	0.02	1.25	0.02
G3XAL0	2	Malate dehydrogenase OS=Homo sapiens OX=9606 GN=MDH2 PE=1 SV=1	Tricarboxylic-acid pathway (citrate cycle, Krebs cycle, TCA cycle)	8818.35		1.197217371684976	0.18	0.04	1.00	0.91	0.02	1.09	0.02
G3V359	1	DNA-(apurinic or apyrimidinic site) endonuclease (Fragment) OS=Homo sapiens OX=9606 GN=APEX1 PE=1 SV=1	DNA recombination and DNA repair	2491.73	Controle	Controle	Controle	Controle	Controle
J3KTF8	1	Rho GDP-dissociation inhibitor 1 (Fragment) OS=Homo sapiens OX=9606 GN=ARHGDIA PE=1 SV=8	Cellular signalling	900.50		1.8039883680863786	0.59	0.24	0.99	0.72	0.11	1.28	0.11
Q05193	1	Dynamin-1 OS=Homo sapiens OX=9606 GN=DNM1 PE=1 SV=2	Transport routes - endocytosis	139.29	Vivo	Vivo	Vivo	Vivo	Vivo
E7ERC4	2	Lupus La protein (Fragment) OS=Homo sapiens OX=9606 GN=SSB PE=1 SV=1	RNA processing	290.03	Vivo	Vivo	Vivo	Vivo	Vivo
A0A6Q8PHQ9	2	Prelamin-A/C OS=Homo sapiens OX=9606 GN=LMNA PE=1 SV=1	Cell death - apoptosis	21194.83		1.476980772754263	0.39	0.06	1.00	0.81	0.03	1.19	0.03
A6NG45	2	Peroxiredoxin-4 OS=Homo sapiens OX=9606 GN=PRDX4 PE=1 SV=1	Stress response	666.98	Controle	Controle	Controle	Controle	Controle
J3KTE4	2	Ribosomal protein L19 OS=Homo sapiens OX=9606 GN=RPL19 PE=1 SV=1	Protein synthesis - ribosome biogenesis	9445.06	Controle	Controle	Controle	Controle	Controle
A0A0G2JMS7	1	Protein scribble homolog OS=Homo sapiens OX=9606 GN=SCRIB PE=1 SV=1	Cell adhesion	401.68	Controle	Controle	Controle	Controle	Controle
A0A6Q8PHP7	1	Alanine--tRNA ligase_ cytoplasmic OS=Homo sapiens OX=9606 GN=AARS1 PE=1 SV=1	Protein synthesis - translation	465.64	Controle	Controle	Controle	Controle	Controle
A0A6Q8PHP3	1	Alanine--tRNA ligase_ cytoplasmic OS=Homo sapiens OX=9606 GN=AARS1 PE=1 SV=1	Protein synthesis - translation	454.89	Controle	Controle	Controle	Controle	Controle
G3V2R8	2	HCG1983504_ isoform CRA_e OS=Homo sapiens OX=9606 GN=TUBB3 PE=1 SV=1	Cytoskeleton	7956.89	Controle	Controle	Controle	Controle	Controle
P35749	1	Myosin-11 OS=Homo sapiens OX=9606 GN=MYH11 PE=1 SV=3	Muscle contraction	145.41	Controle	Controle	Controle	Controle	Controle
E7ERA2	1	Ribosomal protein L15 OS=Homo sapiens OX=9606 GN=RPL15 PE=1 SV=2	Protein synthesis - ribosome biogenesis	696.78	Controle	Controle	Controle	Controle	Controle
G3V2Q1	2	Heterogeneous nuclear ribonucleoproteins C1/C2 OS=Homo sapiens OX=9606 GN=HNRNPC PE=1 SV=1	RNA processing	9120.55	Controle	Controle	Controle	Controle	Controle
P55316	1	Forkhead box protein G1 OS=Homo sapiens OX=9606 GN=FOXG1 PE=1 SV=2	Transcriptional control	209.89	Vivo	Vivo	Vivo	Vivo	Vivo
G3XAH6	1	Poly(A) polymerase OS=Homo sapiens OX=9606 GN=PAPOLA PE=1 SV=1	Protein synthesis - translation	950.80	Controle	Controle	Controle	Controle	Controle
P09496	1	Clathrin light chain A OS=Homo sapiens OX=9606 GN=CLTA PE=1 SV=1	Transport routes - endocytosis	482.75	Controle	Controle	Controle	Controle	Controle
Q6S545	2	POTE ankyrin domain family member H OS=Homo sapiens OX=9606 GN=POTEH PE=2 SV=3	Unclassified	136.95	Controle	Controle	Controle	Controle	Controle
P09493	2	Tropomyosin alpha-1 chain OS=Homo sapiens OX=9606 GN=TPM1 PE=1 SV=2	Muscle contraction	10956.95		1.1162780697935177	0.11	0.07	1.00	0.95	0.03	1.05	0.03
A0A6Q8PHN8	2	Centrosome and spindle pole-associated protein 1 OS=Homo sapiens OX=9606 GN=CSPP1 PE=1 SV=1	Cell cycle	789.80	Controle	Controle	Controle	Controle	Controle
A0A1W2PPL4	1	Heterogeneous nuclear ribonucleoprotein U OS=Homo sapiens OX=9606 GN=HNRNPU PE=1 SV=1	RNA processing	555.09	Controle	Controle	Controle	Controle	Controle
G3V314	1	Ena/VASP-like protein (Fragment) OS=Homo sapiens OX=9606 GN=EVL PE=1 SV=1	Cellular signalling	1023.72	Controle	Controle	Controle	Controle	Controle
P0C0S8	2	Histone H2A type 1 OS=Homo sapiens OX=9606 GN=H2AC11 PE=1 SV=2	Immune response - Neutrophil extracellular trap formation	8902.71	Controle	Controle	Controle	Controle	Controle
P0C0S5	2	Histone H2A.Z OS=Homo sapiens OX=9606 GN=H2AZ1 PE=1 SV=2	Immune response - Neutrophil extracellular trap formation	8676.91	Controle	Controle	Controle	Controle	Controle
G3V2N6	2	HCG1983504_ isoform CRA_d OS=Homo sapiens OX=9606 GN=TUBB3 PE=1 SV=1	Cytoskeleton	8015.94	Controle	Controle	Controle	Controle	Controle
G3V2N5	2	Alpha-actinin-1 (Fragment) OS=Homo sapiens OX=9606 GN=ACTN1 PE=1 SV=8	Cytoskeleton	11027.22		0.23223626587064816	-1.46	0.16	0.00	1.62	0.05	0.38	0.05
O43296	1	Zinc finger protein 264 OS=Homo sapiens OX=9606 GN=ZNF264 PE=1 SV=1	Transcriptional control	135.63	Vivo	Vivo	Vivo	Vivo	Vivo
H3BSA3	1	Fanconi anemia group A protein (Fragment) OS=Homo sapiens OX=9606 GN=FANCA PE=1 SV=1	Unclassifield	500.62	Controle	Controle	Controle	Controle	Controle
C9JK89	1	SH2B adapter protein 2 (Fragment) OS=Homo sapiens OX=9606 GN=SH2B2 PE=1 SV=3	Cellular signalling	696.01	Controle	Controle	Controle	Controle	Controle
P11766	2	Alcohol dehydrogenase class-3 OS=Homo sapiens OX=9606 GN=ADH5 PE=1 SV=4	C-compound and carbohydrate metabolism	5335.49	Controle	Controle	Controle	Controle	Controle
P17066	2	Heat shock 70 kDa protein 6 OS=Homo sapiens OX=9606 GN=HSPA6 PE=1 SV=2	Immune response - Antigen processing and presentation	2359.95		196.36991655184212	5.28	0.78	1.00	0.01	0.01	1.99	0.01
K7ESQ3	1	Tubulin beta-6 chain OS=Homo sapiens OX=9606 GN=TUBB6 PE=1 SV=1	Cytoskeleton	720.43	Controle	Controle	Controle	Controle	Controle
A0A6Q8PHJ6	2	Heat shock protein beta-1 OS=Homo sapiens OX=9606 GN=HSPB1 PE=1 SV=1	Stress response	10422.65	Controle	Controle	Controle	Controle	Controle
A0A1W2PPH7	1	Heterogeneous nuclear ribonucleoprotein U OS=Homo sapiens OX=9606 GN=HNRNPU PE=1 SV=1	RNA processing	555.09	Controle	Controle	Controle	Controle	Controle
A0A6Q8PHJ2	1	Alanine--tRNA ligase_ cytoplasmic OS=Homo sapiens OX=9606 GN=AARS1 PE=1 SV=1	Protein synthesis - translation	551.30	Controle	Controle	Controle	Controle	Controle
B4DNK4	2	Pyruvate kinase OS=Homo sapiens OX=9606 GN=PKM PE=1 SV=1	Glycolysis and gluconeogenesis	40400.97		0.9512294237919928	-0.05	0.04	0.01	1.03	0.02	0.97	0.02
G3V2L6	2	Protein arginine N-methyltransferase 5 (Fragment) OS=Homo sapiens OX=9606 GN=PRMT5 PE=1 SV=1	Protein modification	1995.44	Controle	Controle	Controle	Controle	Controle
Q9P1Z9	1	Coiled-coil domain-containing protein 180 OS=Homo sapiens OX=9606 GN=CCDC180 PE=2 SV=3	Unclassified	587.08	Controle	Controle	Controle	Controle	Controle
E9PEF9	1	Aldo-keto reductase family 1 member B1 OS=Homo sapiens OX=9606 GN=AKR1B1 PE=1 SV=1	C-compound and carbohydrate metabolism	230.12	Controle	Controle	Controle	Controle	Controle
A0A6Q8PHI7	1	Diadenosine tetraphosphate synthetase OS=Homo sapiens OX=9606 GN=GARS1 PE=1 SV=1	Protein synthesis - translation	820.50	Controle	Controle	Controle	Controle	Controle
F6YB23	2	Medium-chain-specific acyl-CoA dehydrogenase_ mitochondrial OS=Homo sapiens OX=9606 GN=ACADM PE=1 SV=1	Lipid, fatty acid and isoprenoid metabolism - Fatty acid degradation	6043.78		1.161834249653355	0.15	0.06	1.00	0.93	0.03	1.07	0.03
A0A6Q8PHH9	1	Diadenosine tetraphosphate synthetase OS=Homo sapiens OX=9606 GN=GARS1 PE=1 SV=1	Protein synthesis - translation	956.53	Controle	Controle	Controle	Controle	Controle
Q16695	2	Histone H3.1t OS=Homo sapiens OX=9606 GN=H3-4 PE=1 SV=3	Immune response - Neutrophil extracellular trap formation	5336.33		0.8105842512847916	-0.21	0.04	0.00	1.10	0.02	0.90	0.02
P09429	2	High mobility group protein B1 OS=Homo sapiens OX=9606 GN=HMGB1 PE=1 SV=3	Immune response	703.08	Controle	Controle	Controle	Controle	Controle
Q9UIX4	1	Potassium voltage-gated channel subfamily G member 1 OS=Homo sapiens OX=9606 GN=KCNG1 PE=1 SV=1	Transporte facilities - ion channels	184.88	Vivo	Vivo	Vivo	Vivo	Vivo
A0A1W2PPE9	1	Heterogeneous nuclear ribonucleoprotein U (Fragment) OS=Homo sapiens OX=9606 GN=HNRNPU PE=1 SV=1	RNA processing	1240.31	Controle	Controle	Controle	Controle	Controle
P05062	2	Fructose-bisphosphate aldolase B OS=Homo sapiens OX=9606 GN=ALDOB PE=1 SV=2	Glycolysis and gluconeogenesis	1668.83	Controle	Controle	Controle	Controle	Controle
A0A6Q8PHG0	2	Heterogeneous nuclear ribonucleoprotein R (Fragment) OS=Homo sapiens OX=9606 GN=HNRNPR PE=4 SV=1	RNA processing	3401.39	Controle	Controle	Controle	Controle	Controle
P17029	1	Zinc finger protein with KRAB and SCAN domains 1 OS=Homo sapiens OX=9606 GN=ZKSCAN1 PE=1 SV=3	Transcriptional control	878.64	Controle	Controle	Controle	Controle	Controle
Q9UIW2	1	Plexin-A1 OS=Homo sapiens OX=9606 GN=PLXNA1 PE=1 SV=3	Cell motility - cell migration	515.60	Controle	Controle	Controle	Controle	Controle
K7ESM5	2	Tubulin beta chain (Fragment) OS=Homo sapiens OX=9606 GN=TUBB6 PE=1 SV=1	Cytoskeleton	510.54	Controle	Controle	Controle	Controle	Controle
G3V2H6	2	Heterogeneous nuclear ribonucleoproteins C1/C2 (Fragment) OS=Homo sapiens OX=9606 GN=HNRNPC PE=1 SV=1	RNA processing	1659.91	Controle	Controle	Controle	Controle	Controle
G3V2H3	2	Purine nucleoside phosphorylase (Fragment) OS=Homo sapiens OX=9606 GN=PNP PE=1 SV=1	Nucleotide/nucleoside/nucleobase metabolism	8696.56	Controle	Controle	Controle	Controle	Controle
E7EQV9	2	Ribosomal protein L15 (Fragment) OS=Homo sapiens OX=9606 GN=RPL15 PE=1 SV=1	Protein synthesis - ribosome biogenesis	2720.64	Controle	Controle	Controle	Controle	Controle
E7EQV3	1	Polyadenylate-binding protein OS=Homo sapiens OX=9606 GN=PABPC1 PE=1 SV=1	Protein synthesis - translation	1731.19	Controle	Controle	Controle	Controle	Controle
C9JJQ8	2	Tubulin alpha chain (Fragment) OS=Homo sapiens OX=9606 GN=TUBA4A PE=1 SV=1	Cytoskeleton	368.12	Controle	Controle	Controle	Controle	Controle
E9PEB5	1	Far upstream element-binding protein 1 OS=Homo sapiens OX=9606 GN=FUBP1 PE=1 SV=1	DNA processing	476.72	Controle	Controle	Controle	Controle	Controle
H3BRY3	1	Coronin OS=Homo sapiens OX=9606 GN=CORO1A PE=1 SV=1	Cytoskeleton	460.78	Controle	Controle	Controle	Controle	Controle
Q9P1U1	2	Actin-related protein 3B OS=Homo sapiens OX=9606 GN=ACTR3B PE=2 SV=1	Immune response - Fc gamma R-mediated phagocytosis	445.17		1.0304545332625432	0.03	0.10	0.77	0.98	0.05	1.02	0.05
A0A0G2JMG9	1	Putative zinc finger protein 66 OS=Homo sapiens OX=9606 GN=ZNF66 PE=1 SV=1	Transcriptional control	393.12	Vivo	Vivo	Vivo	Vivo	Vivo
Q16658	2	Fascin OS=Homo sapiens OX=9606 GN=FSCN1 PE=1 SV=3	Cytoskeleton	6693.36	Controle	Controle	Controle	Controle	Controle
G3V2F5	2	Protein arginine N-methyltransferase 5 OS=Homo sapiens OX=9606 GN=PRMT5 PE=1 SV=1	Protein modification	1995.44	Controle	Controle	Controle	Controle	Controle
J3KSW7	1	Serine/arginine-rich-splicing factor 1 OS=Homo sapiens OX=9606 GN=SRSF1 PE=1 SV=1	RNA processing	374.71	Controle	Controle	Controle	Controle	Controle
Q5RI18	1	Heterogeneous nuclear ribonucleoprotein U OS=Homo sapiens OX=9606 GN=HNRNPU PE=1 SV=9	RNA processing	555.09	Controle	Controle	Controle	Controle	Controle
G3V2E8	2	Alpha-actinin-1 (Fragment) OS=Homo sapiens OX=9606 GN=ACTN1 PE=1 SV=1	Cytoskeleton	2989.41	Controle	Controle	Controle	Controle	Controle
G3V2E7	1	Kinesin light chain OS=Homo sapiens OX=9606 GN=KLC1 PE=1 SV=1	Transport routes - Transport routes - cytoskeleton-dependent transport	1293.40	Controle	Controle	Controle	Controle	Controle
G3V2E4	2	Glycine hydroxymethyltransferase OS=Homo sapiens OX=9606 GN=SHMT2 PE=1 SV=1	Amino acid metabolism	2623.27	Controle	Controle	Controle	Controle	Controle
J3KSV6	2	Fructose-bisphosphate aldolase (Fragment) OS=Homo sapiens OX=9606 GN=ALDOC PE=1 SV=1	Glycolysis and gluconeogenesis	2901.11	Controle	Controle	Controle	Controle	Controle
G3V2D6	2	Heterogeneous nuclear ribonucleoproteins C1/C2 (Fragment) OS=Homo sapiens OX=9606 GN=HNRNPC PE=1 SV=1	RNA processing	3647.88	Controle	Controle	Controle	Controle	Controle
G3V2D2	2	Glycine hydroxymethyltransferase OS=Homo sapiens OX=9606 GN=SHMT2 PE=1 SV=1	Amino acid metabolism	354.42	Controle	Controle	Controle	Controle	Controle
H3BRV9	2	Nuclear transport factor 2 (Fragment) OS=Homo sapiens OX=9606 GN=NUTF2 PE=1 SV=1	Protein transport	687.58	Controle	Controle	Controle	Controle	Controle
J3KT65	2	Actin_ cytoplasmic 2 OS=Homo sapiens OX=9606 GN=ACTG1 PE=1 SV=1	Immune response - Neutrophil extracellular trap formation; Leukocyte transendothelial migration	18212.88		0.6907343273436767	-0.37	0.42	0.17	1.18	0.20	0.82	0.20
P62424	2	60S ribosomal protein L7a OS=Homo sapiens OX=9606 GN=RPL7A PE=1 SV=2	Protein synthesis - ribossome biogenesis	2301.70	Controle	Controle	Controle	Controle	Controle
E7EQR4	2	Ezrin OS=Homo sapiens OX=9606 GN=EZR PE=1 SV=3	Immune response - Leukocyte transendothelial migration	1969.29		2.2933187019902976	0.83	0.12	1.00	0.61	0.05	1.39	0.05
Q9HCM2	1	Plexin-A4 OS=Homo sapiens OX=9606 GN=PLXNA4 PE=1 SV=4	Cell motility - cell migration	539.73	Controle	Controle	Controle	Controle	Controle
A0A6Q8PHA6	2	Heat shock protein beta-1 OS=Homo sapiens OX=9606 GN=HSPB1 PE=1 SV=1	Stress response	10416.16	Controle	Controle	Controle	Controle	Controle
P50454	1	Serpin H1 OS=Homo sapiens OX=9606 GN=SERPINH1 PE=1 SV=2	Protein folding and stabilization - chaperone	835.84	Controle	Controle	Controle	Controle	Controle
Q16629	2	Serine/arginine-rich splicing factor 7 OS=Homo sapiens OX=9606 GN=SRSF7 PE=1 SV=1	RNA processing	5331.46	Controle	Controle	Controle	Controle	Controle
P48147	2	Prolyl endopeptidase OS=Homo sapiens OX=9606 GN=PREP PE=1 SV=2	Protein/peptide degradation	1068.28	Controle	Controle	Controle	Controle	Controle
P54802	1	Alpha-N-acetylglucosaminidase OS=Homo sapiens OX=9606 GN=NAGLU PE=1 SV=2	C-compound and carbohydrate metabolism	531.40	Controle	Controle	Controle	Controle	Controle
K7ESG8	2	ATP-citrate synthase (Fragment) OS=Homo sapiens OX=9606 GN=ACLY PE=1 SV=1	Tricarboxylic-acid pathway (citrate cycle, Krebs cycle, TCA cycle)	1353.50	Controle	Controle	Controle	Controle	Controle
Q8N257	2	Histone H2B type 3-B OS=Homo sapiens OX=9606 GN=H2BU1 PE=1 SV=3	Immune response - Neutrophil extracellular trap formation	17593.68	Controle	Controle	Controle	Controle	Controle
C9JJK5	1	Zyxin (Fragment) OS=Homo sapiens OX=9606 GN=ZYX PE=1 SV=1	Cell adhesion	251.57	Controle	Controle	Controle	Controle	Controle
G3V2A3	2	Tubulin beta chain (Fragment) OS=Homo sapiens OX=9606 GN=TUBB3 PE=1 SV=1	Cytoskeleton	700.15	Controle	Controle	Controle	Controle	Controle
J3KSR8	2	Serine/arginine-rich-splicing factor 1 (Fragment) OS=Homo sapiens OX=9606 GN=SRSF1 PE=1 SV=1	RNA processing	1147.47	Controle	Controle	Controle	Controle	Controle
K7ESD6	2	LIM and SH3 domain protein 1 OS=Homo sapiens OX=9606 GN=LASP1 PE=1 SV=1	Cellular signalling	1036.27	Controle	Controle	Controle	Controle	Controle
H0Y5J4	2	Drebrin-like protein (Fragment) OS=Homo sapiens OX=9606 GN=DBNL PE=1 SV=1	Transport routes - endocytosis	340.66	Controle	Controle	Controle	Controle	Controle
Q71DI3	2	Histone H3.2 OS=Homo sapiens OX=9606 GN=H3C15 PE=1 SV=3	Immune response - Neutrophil extracellular trap formation	5336.33		0.8187307506379741	-0.20	0.04	0.00	1.10	0.02	0.90	0.02
H3BS10	1	Beta-hexosaminidase OS=Homo sapiens OX=9606 GN=HEXA PE=1 SV=1	C-compound and carbohydrate metabolism	329.90	Controle	Controle	Controle	Controle	Controle
A0A6Q8PGZ9	1	Glycine--tRNA ligase OS=Homo sapiens OX=9606 GN=GARS1 PE=1 SV=1	Protein synthesis - translation	345.05	Controle	Controle	Controle	Controle	Controle
A0A6Q8PGZ8	1	Diadenosine tetraphosphate synthetase OS=Homo sapiens OX=9606 GN=GARS1 PE=1 SV=1	Protein synthesis - translation	963.05	Controle	Controle	Controle	Controle	Controle
J3KSN1	2	LIM and SH3 domain protein 1 (Fragment) OS=Homo sapiens OX=9606 GN=LASP1 PE=1 SV=1	Cellular signalling	9274.97	Controle	Controle	Controle	Controle	Controle
H3BS03	1	Fanconi anemia group A protein (Fragment) OS=Homo sapiens OX=9606 GN=FANCA PE=1 SV=1	Unclassified	487.28	Controle	Controle	Controle	Controle	Controle
E7EQK6	2	Calpain inhibitor (Fragment) OS=Homo sapiens OX=9606 GN=CAST PE=1 SV=1	Regulation of protein activity	1051.67	Controle	Controle	Controle	Controle	Controle
A8K8P3	1	Protein SFI1 homolog OS=Homo sapiens OX=9606 GN=SFI1 PE=1 SV=2	Cell cycle	319.72	Controle	Controle	Controle	Controle	Controle
P61981	2	14-3-3 protein gamma OS=Homo sapiens OX=9606 GN=YWHAG PE=1 SV=2	Cellular signalling	18426.56		0.10331218205362368	-2.27	0.37	0.00	1.81	0.06	0.19	0.06
K7ESA0	2	ATP synthase subunit alpha_ mitochondrial OS=Homo sapiens OX=9606 GN=ATP5F1A PE=1 SV=1	Electron transport and membrane-associated energy conservation	2181.35		2.2933187019902976	0.83	0.05	1.00	0.61	0.02	1.39	0.02
A0A6Q8PGY2	2	Heat shock protein beta-1 OS=Homo sapiens OX=9606 GN=HSPB1 PE=1 SV=1	Stress response	10416.16	Controle	Controle	Controle	Controle	Controle
P61978	1	Heterogeneous nuclear ribonucleoprotein K OS=Homo sapiens OX=9606 GN=HNRNPK PE=1 SV=1	RNA processing	874.16	Controle	Controle	Controle	Controle	Controle
E7EQJ0	2	Heterogeneous nuclear ribonucleoprotein H (Fragment) OS=Homo sapiens OX=9606 GN=HNRNPH1 PE=1 SV=1	RNA processing	2368.26	Controle	Controle	Controle	Controle	Controle
P61970	2	Nuclear transport factor 2 OS=Homo sapiens OX=9606 GN=NUTF2 PE=1 SV=1	Protein transport	2699.36	Controle	Controle	Controle	Controle	Controle
H0YNX6	1	Electron transfer flavoprotein subunit alpha_ mitochondrial (Fragment) OS=Homo sapiens OX=9606 GN=ETFA PE=1 SV=1	Electron transport and membrane-associated energy conservation	812.76	Controle	Controle	Controle	Controle	Controle
H0Y5F5	1	Polyadenylate-binding protein (Fragment) OS=Homo sapiens OX=9606 GN=PABPC4 PE=1 SV=1	Protein synthesis - translation	467.54	Controle	Controle	Controle	Controle	Controle
Q9HCD6	1	Protein TANC2 OS=Homo sapiens OX=9606 GN=TANC2 PE=1 SV=3	Transport routes - Transport routes - cytoskeleton-dependent transport	540.53	Controle	Controle	Controle	Controle	Controle
A0A6Q8PH84	1	Ras-related protein Rab-7a OS=Homo sapiens OX=9606 GN=RAB7A PE=1 SV=1	Transport routes - endocytosis	1251.43	Controle	Controle	Controle	Controle	Controle
A0A6Q8PGW4	1	Diadenosine tetraphosphate synthetase OS=Homo sapiens OX=9606 GN=GARS1 PE=1 SV=1	Protein synthesis - translation	953.71	Controle	Controle	Controle	Controle	Controle
G3V1Y7	2	Myosin light polypeptide 6 OS=Homo sapiens OX=9606 GN=MYL6 PE=1 SV=1	Muscle contraction	11370.61		0.5769498035027091	-0.55	0.07	0.00	1.27	0.03	0.73	0.03
C9J0Q5	1	Nuclear receptor corepressor 2 OS=Homo sapiens OX=9606 GN=NCOR2 PE=1 SV=2	Transcriptional control	267.14	Controle	Controle	Controle	Controle	Controle
H0YNW5	2	Deoxyuridine 5'-triphosphate nucleotidohydrolase OS=Homo sapiens OX=9606 GN=DUT PE=1 SV=1	Nucleotide/nucleoside/nucleobase metabolism	5566.70	Controle	Controle	Controle	Controle	Controle
H3BRL2	2	Major vault protein (Fragment) OS=Homo sapiens OX=9606 GN=MVP PE=1 SV=8	Nucleic acid binding	2943.75	Controle	Controle	Controle	Controle	Controle
G3V295	2	Proteasome subunit alpha type OS=Homo sapiens OX=9606 GN=PSMA6 PE=1 SV=1	Protein/peptide degradation	2168.87	Controle	Controle	Controle	Controle	Controle
H3BRK3	1	NAD(P)H dehydrogenase [quinone] 1 OS=Homo sapiens OX=9606 GN=NQO1 PE=1 SV=1	Metabolism of vitamins, cofactors, and prosthetic groups	664.12	Controle	Controle	Controle	Controle	Controle
Q6IQ22	2	Ras-related protein Rab-12 OS=Homo sapiens OX=9606 GN=RAB12 PE=1 SV=3	Transport routes - vacuolar/lysosomal transport	1147.69	Controle	Controle	Controle	Controle	Controle
A0A6Q8PH65	2	Heat shock protein beta-1 OS=Homo sapiens OX=9606 GN=HSPB1 PE=1 SV=1	Stress response	10416.16	Controle	Controle	Controle	Controle	Controle
Q6IQ16	2	Speckle-type POZ protein-like OS=Homo sapiens OX=9606 GN=SPOPL PE=1 SV=1	Cellular signalling	478.73	Controle	Controle	Controle	Controle	Controle
H3BRJ0	1	Coronin (Fragment) OS=Homo sapiens OX=9606 GN=CORO1A PE=1 SV=1	Cytoskeleton	255.22	Controle	Controle	Controle	Controle	Controle
A0A6Q8PH58	2	Actin_ cytoplasmic 1 OS=Homo sapiens OX=9606 GN=ACTB PE=1 SV=1	Cytoskeleton	18212.88		1.9155407833438443	0.65	0.07	1.00	0.69	0.03	1.31	0.03
A0A1W2PP35	1	Heterogeneous nuclear ribonucleoprotein U (Fragment) OS=Homo sapiens OX=9606 GN=HNRNPU PE=1 SV=1	RNA processing	849.71	Controle	Controle	Controle	Controle	Controle
A0A1W2PP34	1	Heterogeneous nuclear ribonucleoprotein U OS=Homo sapiens OX=9606 GN=HNRNPU PE=1 SV=1	RNA processing	555.09	Controle	Controle	Controle	Controle	Controle
E9PE20	2	Signal recognition particle 9 kDa protein OS=Homo sapiens OX=9606 GN=SRP9 PE=1 SV=1	Protein targeting, sorting and translocation	1127.45	Controle	Controle	Controle	Controle	Controle
G3V1V0	2	Myosin light polypeptide 6 OS=Homo sapiens OX=9606 GN=MYL6 PE=1 SV=1	Muscle contraction	12055.66		0.5886049865184787	-0.53	0.18	0.00	1.26	0.09	0.74	0.09
A8K8J9	1	Dynactin 2 (P50)_ isoform CRA_b OS=Homo sapiens OX=9606 GN=DCTN2 PE=1 SV=1	Cell cycle	774.22	Controle	Controle	Controle	Controle	Controle
A0A6Q8PH49	1	Glycine--tRNA ligase OS=Homo sapiens OX=9606 GN=GARS1 PE=1 SV=1	Protein synthesis - translation	345.05	Controle	Controle	Controle	Controle	Controle
Q6DRA6	2	Putative histone H2B type 2-D OS=Homo sapiens OX=9606 GN=H2BC19P PE=5 SV=3	DNA processing	1916.46	Controle	Controle	Controle	Controle	Controle
A0A6Q8PH44	1	Alanine--tRNA ligase_ cytoplasmic OS=Homo sapiens OX=9606 GN=AARS1 PE=1 SV=1	Protein synthesis - translation	485.54	Controle	Controle	Controle	Controle	Controle
A0A6Q8PGS3	2	Centrosome and spindle pole-associated protein 1 OS=Homo sapiens OX=9606 GN=CSPP1 PE=1 SV=1	Cell cycle	678.36	Controle	Controle	Controle	Controle	Controle
A0A1X7SBS1	1	Heterogeneous nuclear ribonucleoprotein U OS=Homo sapiens OX=9606 GN=HNRNPU PE=1 SV=1	RNA processing	920.42	Controle	Controle	Controle	Controle	Controle
B0YJC5	1	Vimentin OS=Homo sapiens OX=9606 GN=VIM PE=1 SV=1	Cytoskeleton	1024.20	Controle	Controle	Controle	Controle	Controle
B0YJC4	2	Vimentin OS=Homo sapiens OX=9606 GN=VIM PE=1 SV=1	Cytoskeleton	1892.98	Controle	Controle	Controle	Controle	Controle
A0A5F9UJV3	2	AP-3 complex subunit beta OS=Homo sapiens OX=9606 GN=AP3B2 PE=1 SV=1	Transporte routes - vesicular transport (Golgi network, etc.)	522.54	Controle	Controle	Controle	Controle	Controle
H3BRH3	1	Zinc finger CCCH domain-containing protein 18 (Fragment) OS=Homo sapiens OX=9606 GN=ZC3H18 PE=1 SV=1	RNA processing	138.00	Vivo	Vivo	Vivo	Vivo	Vivo
P61916	2	NPC intracellular cholesterol transporter 2 OS=Homo sapiens OX=9606 GN=NPC2 PE=1 SV=1	Transport routes - vacuolar/lysosomal transport	9755.63	Controle	Controle	Controle	Controle	Controle
A0A6Q8PGR9	1	Alanine--tRNA ligase OS=Homo sapiens OX=9606 GN=AARS1 PE=1 SV=1	Protein synthesis - translation	770.98	Controle	Controle	Controle	Controle	Controle
A0A6Q8PH35	2	Heterogeneous nuclear ribonucleoprotein R OS=Homo sapiens OX=9606 GN=HNRNPR PE=4 SV=1	RNA processing	5023.27	Controle	Controle	Controle	Controle	Controle
A0A6Q8PH31	2	Heterogeneous nuclear ribonucleoprotein R (Fragment) OS=Homo sapiens OX=9606 GN=HNRNPR PE=4 SV=1	RNA processing	5023.27	Controle	Controle	Controle	Controle	Controle
G3V251	2	Heterogeneous nuclear ribonucleoproteins C1/C2 (Fragment) OS=Homo sapiens OX=9606 GN=HNRNPC PE=1 SV=1	RNA processing	8640.26	Controle	Controle	Controle	Controle	Controle
C9J0L0	1	Zinc finger CCCH domain-containing protein 11A (Fragment) OS=Homo sapiens OX=9606 GN=ZC3H11A PE=1 SV=1	Transported compounds (substrates) - RNA transport	332.03	Vivo	Vivo	Vivo	Vivo	Vivo
F6UVQ4	2	Actin_ aortic smooth muscle (Fragment) OS=Homo sapiens OX=9606 GN=ACTA2 PE=1 SV=1	Muscle contraction	18640.27		1.9155407833438443	0.65	0.06	1.00	0.68	0.03	1.32	0.03
K7ERX7	2	ATP synthase subunit alpha_ mitochondrial (Fragment) OS=Homo sapiens OX=9606 GN=ATP5F1A PE=1 SV=1	Electron transport and membrane-associated energy conservation	18247.12		1.6323162355223595	0.49	0.05	1.00	0.76	0.02	1.24	0.02
A0A0G2JM58	2	Casein kinase II subunit beta OS=Homo sapiens OX=9606 GN=CSNK2B PE=1 SV=1	Cellular signalling	1392.64	Controle	Controle	Controle	Controle	Controle
A0A6Q8PGQ8	2	Histidine triad nucleotide-binding protein 1 OS=Homo sapiens OX=9606 GN=HINT1 PE=1 SV=1	Nucleotide/nucleoside/nucleobase metabolism	2775.44	Controle	Controle	Controle	Controle	Controle
E9PDN6	2	Contactin-associated protein-like 4 OS=Homo sapiens OX=9606 GN=CNTNAP4 PE=1 SV=1	Cell adhesion	625.70	Controle	Controle	Controle	Controle	Controle
A0A6Q8PH20	2	Calpain inhibitor OS=Homo sapiens OX=9606 GN=CAST PE=1 SV=1	Regulation of protein activity	9059.06		1.2712491435018929	0.24	0.13	0.99	0.88	0.06	1.12	0.06
G3V241	2	Glycine hydroxymethyltransferase (Fragment) OS=Homo sapiens OX=9606 GN=SHMT2 PE=1 SV=1	Amino acid metabolism	2623.27	Controle	Controle	Controle	Controle	Controle
A6NF36	2	Coiled-coil domain-containing protein 182 OS=Homo sapiens OX=9606 GN=CCDC182 PE=2 SV=1	Unclassified	336.65	Controle	Controle	Controle	Controle	Controle
J3KSD8	1	Bleomycin hydrolase (Fragment) OS=Homo sapiens OX=9606 GN=BLMH PE=1 SV=8	Protein/peptide degradation	231.78	Controle	Controle	Controle	Controle	Controle
H0YNP5	2	Annexin (Fragment) OS=Homo sapiens OX=9606 GN=ANXA2 PE=1 SV=1	Cellular signalling	27508.61		1.0725081815738489	0.07	0.04	1.00	0.97	0.02	1.03	0.02
E7EQA0	2	Calpain inhibitor OS=Homo sapiens OX=9606 GN=CAST PE=1 SV=1	Regulation of protein activity	8904.67		1.2840254166877414	0.25	0.10	1.00	0.87	0.05	1.13	0.05
A0A6Q8PH00	1	Zinc finger protein GLI2 (Fragment) OS=Homo sapiens OX=9606 GN=GLI2 PE=1 SV=1	Transcription - RNA synthesis	384.57	Vivo	Vivo	Vivo	Vivo	Vivo
G3V226	2	Calmodulin OS=Homo sapiens OX=9606 GN=CALM1 PE=1 SV=1	Cellular signalling	1747.72		1.336427476873452	0.29	0.06	1.00	0.86	0.03	1.14	0.03
A0A6Q8PGN7	1	Glycine--tRNA ligase OS=Homo sapiens OX=9606 GN=GARS1 PE=1 SV=1	Protein synthesis - translation	345.05	Controle	Controle	Controle	Controle	Controle
A0A6Q8PGN6	2	Calpain inhibitor OS=Homo sapiens OX=9606 GN=CAST PE=1 SV=1	Regulation of protein activity	8943.60		1.2969300742972827	0.26	0.11	1.00	0.87	0.05	1.13	0.05
A0A6Q8PGN5	1	Alanine--tRNA ligase OS=Homo sapiens OX=9606 GN=AARS1 PE=1 SV=1	Protein synthesis - translation	778.36	Controle	Controle	Controle	Controle	Controle
C9JIZ6	2	Prosaposin OS=Homo sapiens OX=9606 GN=PSAP PE=1 SV=2	Lipid, fatty acid and isoprenoid metabolism	6066.00	Controle	Controle	Controle	Controle	Controle
P31275	1	Homeobox protein Hox-C12 OS=Homo sapiens OX=9606 GN=HOXC12 PE=3 SV=2	Transcriptional control	598.53	Controle	Controle	Controle	Controle	Controle
P55209	2	Nucleosome assembly protein 1-like 1 OS=Homo sapiens OX=9606 GN=NAP1L1 PE=1 SV=1	DNA processing	13490.81		0.8607079712948386	-0.15	0.17	0.04	1.08	0.08	0.92	0.08
P09382	2	Galectin-1 OS=Homo sapiens OX=9606 GN=LGALS1 PE=1 SV=2	Immune response	15197.19	Controle	Controle	Controle	Controle	Controle
A0A0G2JLP6	1	Sperm-associated antigen 11B OS=Homo sapiens OX=9606 GN=SPAG11B PE=4 SV=1	Unclassified	271.20	Vivo	Vivo	Vivo	Vivo	Vivo
A0A0G2JM12	2	Casein kinase II subunit beta OS=Homo sapiens OX=9606 GN=CSNK2B PE=1 SV=1	Cellular signalling	1392.64	Controle	Controle	Controle	Controle	Controle
G3V203	2	60S ribosomal protein L18 OS=Homo sapiens OX=9606 GN=RPL18 PE=1 SV=1	Protein synthesis - ribossome biogenesis	4051.41	Controle	Controle	Controle	Controle	Controle
H0Y4Z6	2	Alpha-1_4 glucan phosphorylase (Fragment) OS=Homo sapiens OX=9606 GN=PYGB PE=1 SV=1	C-compound and carbohydrate metabolism	1299.96	Controle	Controle	Controle	Controle	Controle
K7ERS8	2	Alpha-enolase (Fragment) OS=Homo sapiens OX=9606 GN=ENO1 PE=1 SV=9	Glycolysis and gluconeogenesis	44758.10	Controle	Controle	Controle	Controle	Controle
Q8TD43	1	Transient receptor potential cation channel subfamily M member 4 OS=Homo sapiens OX=9606 GN=TRPM4 PE=1 SV=1	Transported compounds (substrates) - ion transport	511.36	Controle	Controle	Controle	Controle	Controle
E9PDI2	2	Adenylyl cyclase-associated protein OS=Homo sapiens OX=9606 GN=CAP2 PE=1 SV=1	Protein binding	251.54	Controle	Controle	Controle	Controle	Controle
P35609	2	Alpha-actinin-2 OS=Homo sapiens OX=9606 GN=ACTN2 PE=1 SV=1	Cytoskeleton	7527.08	Controle	Controle	Controle	Controle	Controle
E9PDH4	1	1-phosphatidylinositol 3-phosphate 5-kinase (Fragment) OS=Homo sapiens OX=9606 GN=PIKFYVE PE=1 SV=1	Cellular signalling	390.03	Controle	Controle	Controle	Controle	Controle
A0A6Q8PGK1	2	Heat shock 27 kDa protein OS=Homo sapiens OX=9606 GN=HSPB1 PE=1 SV=1	Stress response	30162.08	Controle	Controle	Controle	Controle	Controle
A0A6Q8PGJ2	2	Intraflagellar transport protein 172 homolog OS=Homo sapiens OX=9606 GN=IFT172 PE=1 SV=1	Cytoskeleton	999.61	Controle	Controle	Controle	Controle	Controle
H0YNJ9	1	Deoxyuridine 5'-triphosphate nucleotidohydrolase OS=Homo sapiens OX=9606 GN=DUT PE=1 SV=1	Nucleotide/nucleoside/nucleobase metabolism	238.68	Controle	Controle	Controle	Controle	Controle
A0A499FJL1	2	Prolyl endopeptidase OS=Homo sapiens OX=9606 GN=PREP PE=1 SV=1	Protein/peptide degradation	1037.54	Controle	Controle	Controle	Controle	Controle
C9J0D1	2	Histone H2A OS=Homo sapiens OX=9606 GN=H2AZ2 PE=1 SV=1	Immune response - Neutrophil extracellular trap formation	7828.83	Controle	Controle	Controle	Controle	Controle
H0Y586	2	Proteasome subunit alpha type-7 (Fragment) OS=Homo sapiens OX=9606 GN=PSMA7 PE=1 SV=1	Protein/peptide degradation	4376.81	Controle	Controle	Controle	Controle	Controle
A0A6Q8PGI6	1	Diadenosine tetraphosphate synthetase OS=Homo sapiens OX=9606 GN=GARS1 PE=1 SV=1	Protein synthesis - translation	960.23	Controle	Controle	Controle	Controle	Controle
A0A499FJK2	1	Transforming growth factor beta OS=Homo sapiens OX=9606 GN=TGFB1 PE=1 SV=1	Immune response - Th17 Cell differentiation	618.77	Controle	Controle	Controle	Controle	Controle
E9PDE8	2	Heat shock 70 kDa protein 4L OS=Homo sapiens OX=9606 GN=HSPA4L PE=1 SV=1	Protein/peptide degradation	1038.79	Controle	Controle	Controle	Controle	Controle
Q9HC52	1	Chromobox protein homolog 8 OS=Homo sapiens OX=9606 GN=CBX8 PE=1 SV=3	Transcriptional control	266.82	Vivo	Vivo	Vivo	Vivo	Vivo
K7ES02	2	Bleomycin hydrolase (Fragment) OS=Homo sapiens OX=9606 GN=BLMH PE=1 SV=1	Protein/peptide degradation	2807.96	Controle	Controle	Controle	Controle	Controle
E9PDE4	2	Calpain inhibitor OS=Homo sapiens OX=9606 GN=CAST PE=1 SV=1	Regulation of protein activity	9001.71		1.2840254166877414	0.25	0.09	1.00	0.88	0.04	1.12	0.04
K7ES00	2	Histone H3.3 (Fragment) OS=Homo sapiens OX=9606 GN=H3-3B PE=1 SV=1	Immune response - Neutrophil extracellular trap formation	5336.33		0.8187307506379741	-0.20	0.04	0.00	1.10	0.02	0.90	0.02
A0A6Q8PGH0	2	Prelamin-A/C OS=Homo sapiens OX=9606 GN=LMNA PE=1 SV=1	Cell death - apoptosis	10630.24		1.3771277544859717	0.32	0.04	1.00	0.84	0.02	1.16	0.02
O43150	1	Arf-GAP with SH3 domain_ ANK repeat and PH domain-containing protein 2 OS=Homo sapiens OX=9606 GN=ASAP2 PE=1 SV=3	Immune response - Fc gamma R-mediated phagocytosis	594.14	Controle	Controle	Controle	Controle	Controle
A0A5F9ZHX9	1	DNA polymerase subunit gamma-2_ mitochondrial (Fragment) OS=Homo sapiens OX=9606 GN=POLG2 PE=1 SV=1	Transported compounds (substrates) - ion transport	113.25	Vivo	Vivo	Vivo	Vivo	Vivo
A0A6Q8PGG5	2	Calpain inhibitor OS=Homo sapiens OX=9606 GN=CAST PE=1 SV=1	Regulation of protein activity	9044.76		1.2840254166877414	0.25	0.10	1.00	0.87	0.05	1.13	0.05
X5D2R7	2	Proteasome subunit beta OS=Homo sapiens OX=9606 GN=PSMB8 PE=1 SV=1	Protein/peptide degradation	1391.02	Controle	Controle	Controle	Controle	Controle
A0A5F9ZHW2	1	DNA polymerase alpha catalytic subunit OS=Homo sapiens OX=9606 GN=POLA1 PE=1 SV=1	DNA processing - DNA synthesis and replication	466.49	Vivo	Vivo	Vivo	Vivo	Vivo
C9JJ34	2	Ran-specific GTPase-activating protein (Fragment) OS=Homo sapiens OX=9606 GN=RANBP1 PE=1 SV=1	Transport routes - nuclear transport	6380.62		1.3498588236675741	0.30	0.07	1.00	0.85	0.03	1.15	0.03
H0YNF5	1	Isocitrate dehydrogenase [NAD] subunit alpha_ mitochondrial OS=Homo sapiens OX=9606 GN=IDH3A PE=1 SV=1	Tricarboxylic-acid pathway (citrate cycle, Krebs cycle, TCA cycle)	992.73	Controle	Controle	Controle	Controle	Controle
H3BQZ3	2	Pyruvate kinase PKM OS=Homo sapiens OX=9606 GN=PKM PE=1 SV=1	Glycolysis and gluconeogenesis	14882.46	Controle	Controle	Controle	Controle	Controle
Q9UHV9	1	Prefoldin subunit 2 OS=Homo sapiens OX=9606 GN=PFDN2 PE=1 SV=1	Protein folding and stabilization	728.82	Controle	Controle	Controle	Controle	Controle
H0Y548	2	Peptidyl-prolyl cis-trans isomerase (Fragment) OS=Homo sapiens OX=9606 GN=PPIF PE=1 SV=1	Protein folding and stabilization	220.33	Controle	Controle	Controle	Controle	Controle
Q8N0Y7	2	Probable phosphoglycerate mutase 4 OS=Homo sapiens OX=9606 GN=PGAM4 PE=3 SV=1	Glycolysis and gluconeogenesis	13757.52	Controle	Controle	Controle	Controle	Controle
A0A6Q8PGE8	1	Alanine--tRNA ligase OS=Homo sapiens OX=9606 GN=AARS1 PE=1 SV=1	Protein synthesis - translation	779.07	Controle	Controle	Controle	Controle	Controle
P50395	2	Rab GDP dissociation inhibitor beta OS=Homo sapiens OX=9606 GN=GDI2 PE=1 SV=2	Protein transport	19992.87		1.1853048534398558	0.17	0.04	1.00	0.92	0.02	1.08	0.02
A0A6Q8PGE6	1	Ras-related protein Rab-7a OS=Homo sapiens OX=9606 GN=RAB7A PE=1 SV=1	Transport routes - endocytosis	1243.75	Controle	Controle	Controle	Controle	Controle
H0YNE9	2	Ras-related protein Rab-8B (Fragment) OS=Homo sapiens OX=9606 GN=RAB8B PE=1 SV=1	Transport routes - vesicular transport (Golgi network, etc.)	2213.38	Controle	Controle	Controle	Controle	Controle
K7ERK8	2	Glucose-6-phosphate isomerase (Fragment) OS=Homo sapiens OX=9606 GN=GPI PE=1 SV=2	Glycolysis and gluconeogenesis	1279.05		1.1274968485551935	0.12	2.25	0.57	0.93	0.85	1.07	0.85
Q8N196	1	Homeobox protein SIX5 OS=Homo sapiens OX=9606 GN=SIX5 PE=1 SV=3	Transcriptional control	171.05	Vivo	Vivo	Vivo	Vivo	Vivo
H0Y4R1	2	Inosine-5'-monophosphate dehydrogenase OS=Homo sapiens OX=9606 GN=IMPDH2 PE=1 SV=2	Nucleotide/nucleoside/nucleobase metabolism	1242.72	Controle	Controle	Controle	Controle	Controle
A0A5F9ZI66	2	Acetyl-CoA acetyltransferase_ mitochondrial OS=Homo sapiens OX=9606 GN=ACAT1 PE=1 SV=1	Lipid, fatty acid and isoprenoid metabolism - beta-oxidation	1289.07		1.2214027618002337	0.20	0.15	1.00	0.90	0.07	1.10	0.07
A0A6Q8PGD7	2	Actin_ cytoplasmic 1 OS=Homo sapiens OX=9606 GN=ACTB PE=1 SV=1	Cytoskeleton	252.80		314.1906602856942	5.75	0.47	1.00	0.01	0.00	1.99	0.00
Q16555	2	Dihydropyrimidinase-related protein 2 OS=Homo sapiens OX=9606 GN=DPYSL2 PE=1 SV=1	Cell motility	10607.71	Controle	Controle	Controle	Controle	Controle
P42766	2	60S ribosomal protein L35 OS=Homo sapiens OX=9606 GN=RPL35 PE=1 SV=2	Protein synthesis - ribossome biogenesis	1437.73	Controle	Controle	Controle	Controle	Controle
P42765	2	3-ketoacyl-CoA thiolase_ mitochondrial OS=Homo sapiens OX=9606 GN=ACAA2 PE=1 SV=2	Lipid, fatty acid and isoprenoid metabolism - beta-oxidation	3771.81	Controle	Controle	Controle	Controle	Controle
Q16543	1	Hsp90 co-chaperone Cdc37 OS=Homo sapiens OX=9606 GN=CDC37 PE=1 SV=1	Protein folding and stabilization	260.60	Vivo	Vivo	Vivo	Vivo	Vivo
J3KS79	2	Bleomycin hydrolase OS=Homo sapiens OX=9606 GN=BLMH PE=1 SV=1	Protein/peptide degradation	2634.80	Controle	Controle	Controle	Controle	Controle
J3QL79	1	Hydrocephalus-inducing protein homolog (Fragment) OS=Homo sapiens OX=9606 GN=HYDIN PE=1 SV=1	Cell motility	154.84	Vivo	Vivo	Vivo	Vivo	Vivo
P62333	2	26S proteasome regulatory subunit 10B OS=Homo sapiens OX=9606 GN=PSMC6 PE=1 SV=1	Protein/peptide degradation	1209.24	Controle	Controle	Controle	Controle	Controle
K7ERI7	2	60S ribosomal protein L22 OS=Homo sapiens OX=9606 GN=RPL22 PE=1 SV=1	Protein synthesis - ribossome biogenesis	2481.15	Controle	Controle	Controle	Controle	Controle
A0A6Q8PGB5	1	Alanine--tRNA ligase OS=Homo sapiens OX=9606 GN=AARS1 PE=1 SV=1	Protein synthesis - translation	493.64	Controle	Controle	Controle	Controle	Controle
G3V1D3	1	Dipeptidyl peptidase 3 OS=Homo sapiens OX=9606 GN=DPP3 PE=1 SV=1	Protein/peptide degradation	1293.66	Controle	Controle	Controle	Controle	Controle
Q16531	1	DNA damage-binding protein 1 OS=Homo sapiens OX=9606 GN=DDB1 PE=1 SV=1	DNA processing - DNA repair	793.70	Controle	Controle	Controle	Controle	Controle
H0YNB8	2	Annexin OS=Homo sapiens OX=9606 GN=ANXA2 PE=1 SV=2	Cellular signalling	37062.20		0.7710515931568872	-0.26	0.06	0.00	1.13	0.03	0.87	0.03
P62328	2	Thymosin beta-4 OS=Homo sapiens OX=9606 GN=TMSB4X PE=1 SV=2	Cytoskeleton	5068.06		2.8010657545599438	1.03	0.03	1.00	0.52	0.01	1.48	0.01
H3BR70	2	Pyruvate kinase OS=Homo sapiens OX=9606 GN=PKM PE=1 SV=1	Glycolysis and gluconeogenesis	17718.84		0.9512294237919928	-0.05	0.04	0.00	1.03	0.02	0.97	0.02
A0A0G2JLD8	2	Single-stranded DNA-binding protein_ mitochondrial (Fragment) OS=Homo sapiens OX=9606 GN=SSBP1 PE=1 SV=1	DNA processing - DNA replication	2874.49	Controle	Controle	Controle	Controle	Controle
A0A6Q8PGA8	1	Diadenosine tetraphosphate synthetase OS=Homo sapiens OX=9606 GN=GARS1 PE=1 SV=1	Protein synthesis - translation	960.23	Controle	Controle	Controle	Controle	Controle
H3BR68	2	Fructose-bisphosphate aldolase (Fragment) OS=Homo sapiens OX=9606 GN=ALDOA PE=1 SV=1	Glycolysis and gluconeogenesis	7206.79	Controle	Controle	Controle	Controle	Controle
A5YKK6	2	CCR4-NOT transcription complex subunit 1 OS=Homo sapiens OX=9606 GN=CNOT1 PE=1 SV=2	Transcriptional control	1366.58		0.19988761121572926	-1.61	2.15	0.17	1.55	0.62	0.45	0.62
A0A7I2PHE7	2	Centrosome and spindle pole-associated protein 1 OS=Homo sapiens OX=9606 GN=CSPP1 PE=1 SV=1	Cell cycle	789.80	Controle	Controle	Controle	Controle	Controle
H0YNA0	2	Annexin (Fragment) OS=Homo sapiens OX=9606 GN=ANXA2 PE=1 SV=1	Cellular signalling	24434.79		1.0725081815738489	0.07	0.04	1.00	0.96	0.02	1.04	0.02
Q9UI15	2	Transgelin-3 OS=Homo sapiens OX=9606 GN=TAGLN3 PE=1 SV=2	Transcriptional control	632.47	Controle	Controle	Controle	Controle	Controle
E7EQ12	2	Calpain inhibitor OS=Homo sapiens OX=9606 GN=CAST PE=1 SV=1	Regulation of protein activity	8904.67		1.2840254166877414	0.25	0.10	1.00	0.88	0.05	1.12	0.05
G3V1A4	2	Cofilin_ non-muscle isoform OS=Homo sapiens OX=9606 GN=CFL1 PE=1 SV=1	Cytoskeleton	106303.30	Controle	Controle	Controle	Controle	Controle
Q9UI08	1	Ena/VASP-like protein OS=Homo sapiens OX=9606 GN=EVL PE=1 SV=2	Cellular signalling	1132.11	Controle	Controle	Controle	Controle	Controle
P08865	2	40S ribosomal protein SA OS=Homo sapiens OX=9606 GN=RPSA PE=1 SV=4	Protein synthesis - ribossome biogenesis	19459.28	Controle	Controle	Controle	Controle	Controle
J3KS23	2	Core-binding factor subunit beta OS=Homo sapiens OX=9606 GN=CBFB PE=1 SV=1	Transcriptional control	2947.62	Controle	Controle	Controle	Controle	Controle
Q6UB99	1	Ankyrin repeat domain-containing protein 11 OS=Homo sapiens OX=9606 GN=ANKRD11 PE=1 SV=3	Transcriptional control	753.53	Controle	Controle	Controle	Controle	Controle
Q6UB98	1	Ankyrin repeat domain-containing protein 12 OS=Homo sapiens OX=9606 GN=ANKRD12 PE=1 SV=3	Transcriptional control	613.19		0.20189651318106738	-1.60	0.50	0.00	1.66	0.13	0.34	0.13
Q9UHN1	1	DNA polymerase subunit gamma-2_ mitochondrial OS=Homo sapiens OX=9606 GN=POLG2 PE=1 SV=1	DNA processing - DNA synthesis and replication	174.37	Vivo	Vivo	Vivo	Vivo	Vivo
E9PCY7	2	Heterogeneous nuclear ribonucleoprotein H OS=Homo sapiens OX=9606 GN=HNRNPH1 PE=1 SV=1	RNA processing	7171.31	Controle	Controle	Controle	Controle	Controle
H3BR27	2	RNA-binding motif protein_ X chromosome OS=Homo sapiens OX=9606 GN=RBMX PE=1 SV=1	RNA processing	5965.55	Controle	Controle	Controle	Controle	Controle
J3KRP4	1	Conserved oligomeric Golgi complex subunit 1 (Fragment) OS=Homo sapiens OX=9606 GN=COG1 PE=1 SV=1	Biogenesis of Cellular Components - Golgi	542.00	Controle	Controle	Controle	Controle	Controle
H3BQQ6	1	PSME3-interacting protein (Fragment) OS=Homo sapiens OX=9606 GN=PSME3IP1 PE=1 SV=1	Protein/peptide degradation	1600.05	Controle	Controle	Controle	Controle	Controle
J3QKP5	2	Fructose-bisphosphate aldolase (Fragment) OS=Homo sapiens OX=9606 GN=ALDOC PE=1 SV=2	Glycolysis and gluconeogenesis	2901.11	Controle	Controle	Controle	Controle	Controle
J3QKP2	1	Cysteine-rich secretory protein LCCL domain-containing 2 (Fragment) OS=Homo sapiens OX=9606 GN=CRISPLD2 PE=1 SV=1	Unclassified	2195.04	Controle	Controle	Controle	Controle	Controle
K7ERC6	2	Glucose-6-phosphate isomerase (Fragment) OS=Homo sapiens OX=9606 GN=GPI PE=1 SV=9	Glycolysis and gluconeogenesis	2155.99		4.263114718449963	1.45	0.75	1.00	0.40	0.24	1.60	0.24
A0A5F9ZHM4	2	L-lactate dehydrogenase OS=Homo sapiens OX=9606 GN=LDHB PE=1 SV=1	C-compound and carbohydrate metabolism	41051.41	Controle	Controle	Controle	Controle	Controle
E9PD92	2	Glucose-6-phosphate 1-dehydrogenase (Fragment) OS=Homo sapiens OX=9606 GN=G6PD PE=1 SV=1	C-compound and carbohydrate metabolism	1421.07	Controle	Controle	Controle	Controle	Controle
J3QL05	2	Serine/arginine-rich splicing factor 2 (Fragment) OS=Homo sapiens OX=9606 GN=SRSF2 PE=1 SV=1	RNA processing	5651.92		3.7810435498335626	1.33	0.08	1.00	0.42	0.03	1.58	0.03
Q9UHL4	2	Dipeptidyl peptidase 2 OS=Homo sapiens OX=9606 GN=DPP7 PE=1 SV=3	Protein/peptide degradation	13940.82	Controle	Controle	Controle	Controle	Controle
A0A5F9ZHL7	2	Acetyl-CoA acetyltransferase_ mitochondrial OS=Homo sapiens OX=9606 GN=ACAT1 PE=1 SV=1	Lipid, fatty acid and isoprenoid metabolism - beta-oxidation	1367.16	Controle	Controle	Controle	Controle	Controle
A0A6Q8PFZ6	1	Diadenosine tetraphosphate synthetase OS=Homo sapiens OX=9606 GN=GARS1 PE=1 SV=1	Protein synthesis - translation	171.29	Controle	Controle	Controle	Controle	Controle
A8K7Q2	2	Heat shock cognate 71 kDa protein OS=Homo sapiens OX=9606 GN=HSPA8 PE=1 SV=1	Immune response - Antigen processing and presentation	14449.51		0.6440364226186438	-0.44	0.06	0.00	1.22	0.03	0.78	0.03
A0A5F9ZHL1	2	Acetyl-CoA acetyltransferase_ mitochondrial OS=Homo sapiens OX=9606 GN=ACAT1 PE=1 SV=1	Lipid, fatty acid and isoprenoid metabolism - beta-oxidation	2926.82		1.2336780518681196	0.21	0.14	0.98	0.90	0.07	1.10	0.07
H3BR04	2	Fructose-bisphosphate aldolase (Fragment) OS=Homo sapiens OX=9606 GN=ALDOA PE=1 SV=1	Glycolysis and gluconeogenesis	22886.86	Controle	Controle	Controle	Controle	Controle
H0YMZ1	2	Proteasome subunit alpha type (Fragment) OS=Homo sapiens OX=9606 GN=PSMA4 PE=1 SV=8	Protein/peptide degradation	3679.69	Controle	Controle	Controle	Controle	Controle
A0A7P0Z4S2	2	Protein disulfide-isomerase OS=Homo sapiens OX=9606 GN=P4HB PE=4 SV=1	Protein modification	14776.93		1.1853048534398558	0.17	0.04	1.00	0.92	0.02	1.08	0.02
Q9Y2T7	2	Y-box-binding protein 2 OS=Homo sapiens OX=9606 GN=YBX2 PE=1 SV=2	Nucleic acid binding	12429.60		1.0941742876182825	0.09	0.05	0.99	0.96	0.03	1.04	0.03
J3QKN0	2	Polyubiquitin-B (Fragment) OS=Homo sapiens OX=9606 GN=UBB PE=1 SV=1	Protein/peptide degradation	17048.91	Controle	Controle	Controle	Controle	Controle
K7ERA8	1	Tubulin beta-6 chain OS=Homo sapiens OX=9606 GN=TUBB6 PE=1 SV=1	Cytoskeleton	720.43	Controle	Controle	Controle	Controle	Controle
C9JIF9	2	Acyl-peptide hydrolase OS=Homo sapiens OX=9606 GN=APEH PE=1 SV=1	Protein/peptide degradation	2100.95	Controle	Controle	Controle	Controle	Controle
A0A5F9ZHK1	1	Chloride intracellular channel protein 5 OS=Homo sapiens OX=9606 GN=CLIC5 PE=1 SV=1	Transport facilities - Ion transport	138.13	Vivo	Vivo	Vivo	Vivo	Vivo
A0A6Q8PFY2	1	Alanine--tRNA ligase OS=Homo sapiens OX=9606 GN=AARS1 PE=1 SV=1	Protein synthesis - translation	713.32	Controle	Controle	Controle	Controle	Controle
A0A7P0Z4R9	2	Cathepsin Z OS=Homo sapiens OX=9606 GN=CTSZ PE=4 SV=1	Protein/peptide degradation - lysossome	1138.65	Controle	Controle	Controle	Controle	Controle
H3BQN4	2	Fructose-bisphosphate aldolase OS=Homo sapiens OX=9606 GN=ALDOA PE=1 SV=1	Glycolysis and gluconeogenesis	37895.93	Controle	Controle	Controle	Controle	Controle
A0A5F9ZHJ7	2	Acetyl-CoA acetyltransferase_ mitochondrial OS=Homo sapiens OX=9606 GN=ACAT1 PE=1 SV=1	Lipid, fatty acid and isoprenoid metabolism - beta-oxidation	2826.24		1.1853048534398558	0.17	0.15	0.98	0.91	0.07	1.09	0.07
E9PD68	2	Dihydropyrimidinase-related protein 1 OS=Homo sapiens OX=9606 GN=CRMP1 PE=1 SV=1	Cellular signalling	2279.99	Controle	Controle	Controle	Controle	Controle
A0A5F9ZHJ0	2	Acetyl-CoA acetyltransferase_ mitochondrial OS=Homo sapiens OX=9606 GN=ACAT1 PE=1 SV=1	Lipid, fatty acid and isoprenoid metabolism - beta-oxidation	1832.99		1.2460767291019417	0.22	0.14	0.99	0.89	0.07	1.11	0.07
A0A1W2PNV4	2	Uncharacterized protein OS=Homo sapiens OX=9606 PE=3 SV=1	Uncharacterized	8021.00		0.6250022690277616	-0.47	0.07	0.00	1.23	0.03	0.77	0.03
B7ZBK6	1	Porphobilinogen synthase (Fragment) OS=Homo sapiens OX=9606 GN=ALAD PE=1 SV=1	Metabolism of vitamins, cofactors, and prosthetic groups	445.44	Vivo	Vivo	Vivo	Vivo	Vivo
H0YN88	2	40S ribosomal protein S17 OS=Homo sapiens OX=9606 GN=RPS17 PE=1 SV=1	Protein synthesis - ribossome biogenesis	4995.46		1.051271097159282	0.05	0.29	0.60	0.97	0.14	1.03	0.14
A0A7P0Z4P6	1	Synaptosomal-associated protein 47 OS=Homo sapiens OX=9606 GN=SNAP47 PE=4 SV=1	Transporte routes - vesicular transport (Golgi network, etc.)	589.51	Controle	Controle	Controle	Controle	Controle
H0YMW4	2	Annexin OS=Homo sapiens OX=9606 GN=ANXA2 PE=1 SV=2	Cellular signalling	49460.20		1.0725081815738489	0.07	0.04	1.00	0.97	0.02	1.03	0.02
J3QKK1	2	Fructose-bisphosphate aldolase (Fragment) OS=Homo sapiens OX=9606 GN=ALDOC PE=1 SV=1	Glycolysis and gluconeogenesis	939.71	Controle	Controle	Controle	Controle	Controle
Q9Y2Q3	2	Glutathione S-transferase kappa 1 OS=Homo sapiens OX=9606 GN=GSTK1 PE=1 SV=3	Stress response	843.45	Vivo	Vivo	Vivo	Vivo	Vivo
A0A5F9ZHH9	2	Acetyl-CoA acetyltransferase_ mitochondrial OS=Homo sapiens OX=9606 GN=ACAT1 PE=1 SV=1	Lipid, fatty acid and isoprenoid metabolism - beta-oxidation	2103.79		1.1853048534398558	0.17	0.15	0.99	0.91	0.06	1.09	0.06
A0A5F9ZHH6	1	Retinoic acid receptor RXR-alpha OS=Homo sapiens OX=9606 GN=RXRA PE=1 SV=1	Immune response - Th17 Cell differentiation	654.98	Controle	Controle	Controle	Controle	Controle
P16403	1	Histone H1.2 OS=Homo sapiens OX=9606 GN=H1-2 PE=1 SV=2	DNA processing - DNA restriction or modification	707.39	Controle	Controle	Controle	Controle	Controle
P16402	1	Histone H1.3 OS=Homo sapiens OX=9606 GN=H1-3 PE=1 SV=2	DNA processing - DNA restriction or modification	707.39	Controle	Controle	Controle	Controle	Controle
A0A6Q8PFV5	1	Glycine--tRNA ligase OS=Homo sapiens OX=9606 GN=GARS1 PE=1 SV=1	Protein synthesis - translation	211.46	Controle	Controle	Controle	Controle	Controle
C9JIC6	1	Ran-specific GTPase-activating protein (Fragment) OS=Homo sapiens OX=9606 GN=RANBP1 PE=1 SV=1	Transport routes - nuclear transport	315.56	Controle	Controle	Controle	Controle	Controle
A0A6Q8PG72	2	Calpain inhibitor OS=Homo sapiens OX=9606 GN=CAST PE=1 SV=1	Regulation of protein activity	9044.76		1.2840254166877414	0.25	0.09	1.00	0.88	0.04	1.12	0.04
G3V196	2	Ras-related protein Rab-15 OS=Homo sapiens OX=9606 GN=RAB15 PE=1 SV=2	Nucleotide/nucleoside/nucleobase binding	2054.03	Controle	Controle	Controle	Controle	Controle
A0A0A0MTT2	1	Zinc finger protein 559 OS=Homo sapiens OX=9606 GN=ZNF559 PE=1 SV=1	Transcriptional control	735.49	Controle	Controle	Controle	Controle	Controle
H3BQK6	2	Major vault protein (Fragment) OS=Homo sapiens OX=9606 GN=MVP PE=1 SV=1	Nucleic acid binding	2887.34		0.2865047968601901	-1.25	0.60	0.00	1.55	0.18	0.45	0.18
A0A6Q8PFU7	1	Glycine--tRNA ligase OS=Homo sapiens OX=9606 GN=GARS1 PE=1 SV=1	Protein synthesis - translation	211.46	Controle	Controle	Controle	Controle	Controle
P12036	1	Neurofilament heavy polypeptide OS=Homo sapiens OX=9606 GN=NEFH PE=1 SV=4	Cytoskeleton	263.87	Controle	Controle	Controle	Controle	Controle
H0YMU9	2	Annexin OS=Homo sapiens OX=9606 GN=ANXA2 PE=1 SV=1	Cellular signalling	47902.06		1.0618365451213259	0.06	0.03	1.00	0.97	0.02	1.03	0.02
B7ZBH1	1	Eukaryotic translation initiation factor 6 (Fragment) OS=Homo sapiens OX=9606 GN=EIF6 PE=1 SV=1	Protein synthesis - translation	1079.47	Controle	Controle	Controle	Controle	Controle
G3V180	1	Dipeptidyl peptidase 3 OS=Homo sapiens OX=9606 GN=DPP3 PE=1 SV=1	Protein/peptide degradation	1293.66	Controle	Controle	Controle	Controle	Controle
A0A7P0Z4N7	1	Recombining-binding protein suppressor of hairless OS=Homo sapiens OX=9606 GN=RBPJ PE=4 SV=1	Immune response - Th1 and Th2 differentiation	323.13	Vivo	Vivo	Vivo	Vivo	Vivo
H0YMU3	1	Isocitrate dehydrogenase [NAD] subunit alpha_ mitochondrial (Fragment) OS=Homo sapiens OX=9606 GN=IDH3A PE=1 SV=1	Tricarboxylic-acid pathway (citrate cycle, Krebs cycle, TCA cycle)	891.62	Controle	Controle	Controle	Controle	Controle
E9PD24	2	14-3-3 protein zeta/delta (Fragment) OS=Homo sapiens OX=9606 GN=YWHAZ PE=1 SV=1	Cellular signalling	10269.70		1.161834249653355	0.15	0.04	1.00	0.93	0.02	1.07	0.02
A0A6Q8PG52	1	Ras-related protein Rab-7a OS=Homo sapiens OX=9606 GN=RAB7A PE=1 SV=1	Transport routes - endocytosis	1251.43	Controle	Controle	Controle	Controle	Controle
H0YMT9	2	Annexin (Fragment) OS=Homo sapiens OX=9606 GN=ANXA2 PE=1 SV=1	Cellular signalling	21396.03		0.7710515931568872	-0.26	0.05	0.00	1.13	0.03	0.87	0.03
E9PD14	2	Receptor of-activated protein C kinase 1 OS=Homo sapiens OX=9606 GN=RACK1 PE=1 SV=1	Cellular signalling	13269.93	Controle	Controle	Controle	Controle	Controle
P04406	2	Glyceraldehyde-3-phosphate dehydrogenase OS=Homo sapiens OX=9606 GN=GAPDH PE=1 SV=3	Glycolysis and gluconeogenesis	21535.55	Controle	Controle	Controle	Controle	Controle
A0A0A0MTQ1	1	Centrosomal protein of 95 kDa OS=Homo sapiens OX=9606 GN=CEP95 PE=1 SV=1	Unclassifield	773.20	Controle	Controle	Controle	Controle	Controle
A0A7P0Z4L7	2	Cathepsin Z OS=Homo sapiens OX=9606 GN=CTSZ PE=4 SV=1	Protein/peptide degradation - lysossome	966.35	Controle	Controle	Controle	Controle	Controle
H0YN42	2	Annexin (Fragment) OS=Homo sapiens OX=9606 GN=ANXA2 PE=1 SV=1	Cellular signalling	47980.41		1.0725081815738489	0.07	0.03	1.00	0.97	0.02	1.03	0.02
A0A5F9ZHD5	1	Adenosylmethionine decarboxylase OS=Homo sapiens OX=9606 GN=AMD1 PE=1 SV=1	Amino acid metabolism	389.55	Vivo	Vivo	Vivo	Vivo	Vivo
A0A5F9ZHD4	2	Acetyl-CoA acetyltransferase_ mitochondrial OS=Homo sapiens OX=9606 GN=ACAT1 PE=1 SV=1	Lipid, fatty acid and isoprenoid metabolism - beta-oxidation	1289.07		1.2336780518681196	0.21	0.13	0.99	0.90	0.07	1.10	0.07
A0A6Q8PFR3	2	Calpain inhibitor (Fragment) OS=Homo sapiens OX=9606 GN=CAST PE=1 SV=1	Regulation of protein activity	2011.92	Controle	Controle	Controle	Controle	Controle
P12004	2	Proliferating cell nuclear antigen OS=Homo sapiens OX=9606 GN=PCNA PE=1 SV=1	DNA processing - DNA synthesis and replication	1822.08	Controle	Controle	Controle	Controle	Controle
P55145	2	Mesencephalic astrocyte-derived neurotrophic factor OS=Homo sapiens OX=9606 GN=MANF PE=1 SV=3	Stress response	12025.95	Controle	Controle	Controle	Controle	Controle
J3KRF4	2	Proline-rich protein 29 OS=Homo sapiens OX=9606 GN=PRR29 PE=4 SV=1	Unclassifield	375.05	Vivo	Vivo	Vivo	Vivo	Vivo
K7ER96	2	Thioredoxin-like protein 1 (Fragment) OS=Homo sapiens OX=9606 GN=TXNL1 PE=1 SV=1	Regulation of protein activity	2589.08		0.02989691472204551	-3.51	0.34	0.00	1.94	0.02	0.06	0.02
B4DLR8	1	NAD(P)H dehydrogenase [quinone] 1 OS=Homo sapiens OX=9606 GN=NQO1 PE=1 SV=1	Metabolism of vitamins, cofactors, and prosthetic groups	1058.66	Controle	Controle	Controle	Controle	Controle
H0YN28	2	Annexin (Fragment) OS=Homo sapiens OX=9606 GN=ANXA2 PE=1 SV=1	Cellular signalling	26584.37		1.0725081815738489	0.07	0.04	1.00	0.97	0.02	1.03	0.02
H0YN26	2	Acidic leucine-rich nuclear phosphoprotein 32 family member A OS=Homo sapiens OX=9606 GN=ANP32A PE=1 SV=1	Transport routes - nuclear transport	4576.88	Controle	Controle	Controle	Controle	Controle
J3KRE2	1	Rho GDP-dissociation inhibitor 1 OS=Homo sapiens OX=9606 GN=ARHGDIA PE=1 SV=1	Cellular signalling	900.50		1.7332530385293814	0.55	0.21	0.99	0.73	0.09	1.27	0.09
A0A7P0Z4J0	2	Protein disulfide-isomerase OS=Homo sapiens OX=9606 GN=P4HB PE=4 SV=1	Protein modification	14776.93		1.197217371684976	0.18	0.03	1.00	0.91	0.02	1.09	0.02
E7EPB3	1	60S ribosomal protein L14 OS=Homo sapiens OX=9606 GN=RPL14 PE=1 SV=1	Protein synthesis - ribossome biogenesis	1319.45	Controle	Controle	Controle	Controle	Controle
H0YN18	2	Proteasome subunit alpha type-4 OS=Homo sapiens OX=9606 GN=PSMA4 PE=1 SV=1	Protein/peptide degradation	3863.11	Controle	Controle	Controle	Controle	Controle
H0YMP8	1	Phospholipid-transporting ATPase OS=Homo sapiens OX=9606 GN=ATP8B4 PE=1 SV=1	Transporte facilities - transport ATPases	382.71	Controle	Controle	Controle	Controle	Controle
H3BQE7	1	Major vault protein OS=Homo sapiens OX=9606 GN=MVP PE=1 SV=1	Nucleic acid binding	1347.87	Controle	Controle	Controle	Controle	Controle
H0YMP1	2	Deoxyuridine 5'-triphosphate nucleotidohydrolase (Fragment) OS=Homo sapiens OX=9606 GN=DUT PE=1 SV=1	Nucleotide/nucleoside/nucleobase metabolism	447.40	Controle	Controle	Controle	Controle	Controle
A0A0G2JKR7	1	Retinoic acid receptor RXR-beta OS=Homo sapiens OX=9606 GN=RXRB PE=1 SV=1	Immune response - Th17 Cell differentiation	584.82	Controle	Controle	Controle	Controle	Controle
A0A1W2PNM1	2	Hydroxyacyl-coenzyme A dehydrogenase_ mitochondrial (Fragment) OS=Homo sapiens OX=9606 GN=HADH PE=1 SV=1	Lipid, fatty acid and isoprenoid metabolism - Fatty acid metabolism	1448.48	Controle	Controle	Controle	Controle	Controle
Q9Y2I7	1	1-phosphatidylinositol 3-phosphate 5-kinase OS=Homo sapiens OX=9606 GN=PIKFYVE PE=1 SV=3	Cellular signalling	416.10	Controle	Controle	Controle	Controle	Controle
G3V112	1	Regulator of G-protein signalling 22_ isoform CRA_c OS=Homo sapiens OX=9606 GN=RGS22 PE=1 SV=1	Cellular signalling	608.21	Controle	Controle	Controle	Controle	Controle
H0YMN7	2	Ras-related protein Rab-8B OS=Homo sapiens OX=9606 GN=RAB8B PE=1 SV=1	Transport routes - vesicular transport (Golgi network, etc.)	2108.33	Controle	Controle	Controle	Controle	Controle
H3BQC6	1	Ubiquitin carboxyl-terminal hydrolase 10 (Fragment) OS=Homo sapiens OX=9606 GN=USP10 PE=1 SV=1	Protein/peptide degradation	262.89	Vivo	Vivo	Vivo	Vivo	Vivo
P35527	1	Keratin_ type I cytoskeletal 9 OS=Homo sapiens OX=9606 GN=KRT9 PE=1 SV=3	Cytoskeleton	1161.35		0.9323938196280732	-0.07	0.13	0.18	1.03	0.06	0.97	0.06
K7EQT3	1	Tubulin beta-6 chain OS=Homo sapiens OX=9606 GN=TUBB6 PE=1 SV=1	Cytoskeleton	720.43	Controle	Controle	Controle	Controle	Controle
A0A6Q8PFM1	2	Prelamin-A/C OS=Homo sapiens OX=9606 GN=LMNA PE=1 SV=1	Cell death - apoptosis	7276.36		1.1162780697935177	0.11	0.04	1.00	0.95	0.02	1.05	0.02
P11586	1	C-1-tetrahydrofolate synthase_ cytoplasmic OS=Homo sapiens OX=9606 GN=MTHFD1 PE=1 SV=4	Metabolism of vitamins, cofactors, and prosthetic groups	694.05	Controle	Controle	Controle	Controle	Controle
A0A7P0Z4F8	2	Protein disulfide-isomerase OS=Homo sapiens OX=9606 GN=P4HB PE=4 SV=1	Protein modification	2518.97	Controle	Controle	Controle	Controle	Controle
H0YMM5	1	Deoxyuridine 5'-triphosphate nucleotidohydrolase OS=Homo sapiens OX=9606 GN=DUT PE=1 SV=1	Nucleotide/nucleoside/nucleobase metabolism	238.68	Controle	Controle	Controle	Controle	Controle
H0YMM1	2	Annexin (Fragment) OS=Homo sapiens OX=9606 GN=ANXA2 PE=1 SV=1	Cellular signalling	34917.73		0.7633794861466798	-0.27	0.05	0.00	1.13	0.02	0.87	0.02
H0Y3Z3	2	Protein disulfide-isomerase OS=Homo sapiens OX=9606 GN=P4HB PE=1 SV=2	Protein modification	21970.88		1.2092495947741757	0.19	0.04	1.00	0.90	0.02	1.10	0.02
A0A6Q8PFL0	2	Calpain inhibitor (Fragment) OS=Homo sapiens OX=9606 GN=CAST PE=1 SV=1	Regulation of protein activity	3724.19		1.3498588236675741	0.30	0.14	1.00	0.85	0.07	1.15	0.07
P31150	2	Rab GDP dissociation inhibitor alpha OS=Homo sapiens OX=9606 GN=GDI1 PE=1 SV=2	Transport routes - vesicular transport (Golgi network, etc.)	8568.39		1.3231298139147305	0.28	0.09	1.00	0.86	0.04	1.14	0.04
H0Y3Y3	2	ATP-dependent 6-phosphofructokinase_ platelet type (Fragment) OS=Homo sapiens OX=9606 GN=PFKP PE=1 SV=1	Glycolysis and gluconeogenesis	523.35	Controle	Controle	Controle	Controle	Controle
A0A6Q8PFK8	2	Heat shock protein beta-1 OS=Homo sapiens OX=9606 GN=HSPB1 PE=1 SV=1	Stress response	30168.58	Controle	Controle	Controle	Controle	Controle
E9PCH5	2	Calpain inhibitor OS=Homo sapiens OX=9606 GN=CAST PE=1 SV=1	Regulation of protein activity	9044.76		1.2712491435018929	0.24	0.09	1.00	0.88	0.05	1.12	0.05
P31146	2	Coronin-1A OS=Homo sapiens OX=9606 GN=CORO1A PE=1 SV=4	Cytoskeleton	2490.15		0.6004955845390381	-0.51	0.07	0.00	1.25	0.03	0.75	0.03
A0A6Q8PFK3	1	Alanine--tRNA ligase OS=Homo sapiens OX=9606 GN=AARS1 PE=1 SV=1	Protein synthesis - translation	551.30	Controle	Controle	Controle	Controle	Controle
A0A0A0MTI5	2	Acyl-CoA-binding protein OS=Homo sapiens OX=9606 GN=DBI PE=1 SV=1	Lipid, fatty acid and isoprenoid metabolism	9198.68	Controle	Controle	Controle	Controle	Controle
Q9HAV7	2	GrpE protein homolog 1_ mitochondrial OS=Homo sapiens OX=9606 GN=GRPEL1 PE=1 SV=2	Protein transport	1288.72	Controle	Controle	Controle	Controle	Controle
K7EQQ3	1	Keratin_ type I cytoskeletal 9 OS=Homo sapiens OX=9606 GN=KRT9 PE=1 SV=1	Cytoskeleton	780.87		1.0941742876182825	0.09	0.13	0.91	0.95	0.07	1.05	0.07
P23528	2	Cofilin-1 OS=Homo sapiens OX=9606 GN=CFL1 PE=1 SV=3	Cytoskeleton	106348.10	Controle	Controle	Controle	Controle	Controle
P23527	2	Histone H2B type 1-O OS=Homo sapiens OX=9606 GN=H2BC17 PE=1 SV=3	Immune response - Neutrophil extracellular trap formation	17593.68	Controle	Controle	Controle	Controle	Controle
P23526	2	Adenosylhomocysteinase OS=Homo sapiens OX=9606 GN=AHCY PE=1 SV=4	Amino acid metabolism	1908.61	Controle	Controle	Controle	Controle	Controle
A0A6Q8PFJ0	2	Prelamin-A/C OS=Homo sapiens OX=9606 GN=LMNA PE=1 SV=1	Cell death - apoptosis	21243.35		1.4333294350642822	0.36	0.05	1.00	0.82	0.02	1.18	0.02
A0A7P0Z4C6	2	Transitional endoplasmic reticulum ATPase OS=Homo sapiens OX=9606 GN=VCP PE=4 SV=1	Protein/peptide degradation	14866.47		0.04831563950838929	-3.03	0.34	0.00	1.91	0.03	0.09	0.03
A0A7P0Z4B9	1	DNA damage-binding protein 1 OS=Homo sapiens OX=9606 GN=DDB1 PE=4 SV=1	DNA processing - DNA repair	788.10	Controle	Controle	Controle	Controle	Controle
P54687	2	Branched-chain-amino-acid aminotransferase_ cytosolic OS=Homo sapiens OX=9606 GN=BCAT1 PE=1 SV=3	Amino acid metabolism	1263.97	Controle	Controle	Controle	Controle	Controle
A0A7P0Z4B2	2	Protein disulfide-isomerase OS=Homo sapiens OX=9606 GN=P4HB PE=4 SV=1	Protein modification	2518.97	Controle	Controle	Controle	Controle	Controle
Q5JY17	1	Nuclear receptor coactivator 5 (Fragment) OS=Homo sapiens OX=9606 GN=NCOA5 PE=1 SV=1	Transcriptional control	283.89	Vivo	Vivo	Vivo	Vivo	Vivo
H0Y3U8	1	Chitinase-3-like protein 1 (Fragment) OS=Homo sapiens OX=9606 GN=CHI3L1 PE=1 SV=1	Immune response	1024.24	Controle	Controle	Controle	Controle	Controle
A0A7P0Z4A1	2	Tubulin alpha-1A chain OS=Homo sapiens OX=9606 GN=TUBA1A PE=4 SV=1	Cytoskeleton	2495.29	Controle	Controle	Controle	Controle	Controle
Q9Y2B0	2	Protein canopy homolog 2 OS=Homo sapiens OX=9606 GN=CNPY2 PE=1 SV=1	Subcellular Localization - endoplasmic reticulum	4603.56	Controle	Controle	Controle	Controle	Controle
A0A5F9ZH93	1	DNA polymerase subunit gamma-2_ mitochondrial (Fragment) OS=Homo sapiens OX=9606 GN=POLG2 PE=1 SV=1	DNA processing - DNA synthesis and replication	113.25	Vivo	Vivo	Vivo	Vivo	Vivo
P09211	2	Glutathione S-transferase P OS=Homo sapiens OX=9606 GN=GSTP1 PE=1 SV=2	Stress response	22608.57		1.6820276176167552	0.52	0.04	1.00	0.74	0.02	1.26	0.02
A0A6Q8PFF6	2	Calpain inhibitor OS=Homo sapiens OX=9606 GN=CAST PE=1 SV=1	Regulation of protein activity	8166.45		1.2969300742972827	0.26	0.11	1.00	0.87	0.05	1.13	0.05
A0A6Q8PFF5	2	Prelamin-A/C OS=Homo sapiens OX=9606 GN=LMNA PE=1 SV=1	Cell death - apoptosis	1143.77	Vivo	Vivo	Vivo	Vivo	Vivo
H0Y449	2	Y-box-binding protein 1 (Fragment) OS=Homo sapiens OX=9606 GN=YBX1 PE=1 SV=1	Transcriptional control	11663.48		1.7506725044700295	0.56	0.06	1.00	0.73	0.03	1.27	0.03
H3BPZ2	1	Major vault protein OS=Homo sapiens OX=9606 GN=MVP PE=1 SV=1	Nucleic acid binding	1347.87	Controle	Controle	Controle	Controle	Controle
P54652	2	Heat shock-related 70 kDa protein 2 OS=Homo sapiens OX=9606 GN=HSPA2 PE=1 SV=1	Immune response - Antigen processing and presentation	11903.81		0.001533810650069347	-6.48	0.76	0.00	2.00	0.00	0.00	0.00
A0A6Q8PFE7	2	Heat shock protein beta-1 OS=Homo sapiens OX=9606 GN=HSPB1 PE=1 SV=1	Stress response	10416.16	Controle	Controle	Controle	Controle	Controle
E9PCB6	1	Neurolysin_ mitochondrial OS=Homo sapiens OX=9606 GN=NLN PE=1 SV=1	Protein/peptide degradation	601.15	Controle	Controle	Controle	Controle	Controle
A0A6Q8PFE5	2	Calpain inhibitor OS=Homo sapiens OX=9606 GN=CAST PE=1 SV=1	Regulation of protein activity	8407.07		1.2840254166877414	0.25	0.11	1.00	0.88	0.05	1.12	0.05
A0A6Q8PFE4	2	Actin_ cytoplasmic 1 OS=Homo sapiens OX=9606 GN=ACTB PE=1 SV=1	Cytoskeleton	29101.30		0.0040058480184959055	-5.52	0.45	0.00	1.99	0.00	0.01	0.00
P62258	2	14-3-3 protein epsilon OS=Homo sapiens OX=9606 GN=YWHAE PE=1 SV=1	Cellular signalling	26273.55		1.476980772754263	0.39	0.09	1.00	0.81	0.04	1.19	0.04
H0YMD9	2	Annexin A2 (Fragment) OS=Homo sapiens OX=9606 GN=ANXA2 PE=1 SV=1	Cellular signalling	20412.83	Controle	Controle	Controle	Controle	Controle
H0YMD0	2	Annexin (Fragment) OS=Homo sapiens OX=9606 GN=ANXA2 PE=1 SV=1	Cellular signalling	47902.06		1.0408107732618308	0.04	0.04	0.93	0.98	0.02	1.02	0.02
P62241	2	40S ribosomal protein S8 OS=Homo sapiens OX=9606 GN=RPS8 PE=1 SV=2	Protein synthesis - ribossome biogenesis	2868.26	Controle	Controle	Controle	Controle	Controle
F8WFE1	2	Drebrin-like protein OS=Homo sapiens OX=9606 GN=DBNL PE=1 SV=1	Transport routes - endocytosis	2500.08	Controle	Controle	Controle	Controle	Controle
J3KR73	2	Ras-related protein Rab-6B (Fragment) OS=Homo sapiens OX=9606 GN=RAB6B PE=1 SV=1	Transport routes - vesicular transport (Golgi network, etc.)	1123.33	Controle	Controle	Controle	Controle	Controle
H0YMC1	2	Aminopeptidase N (Fragment) OS=Homo sapiens OX=9606 GN=ANPEP PE=1 SV=1	Amino acid metabolism	2871.51	Controle	Controle	Controle	Controle	Controle
K7EQH4	2	ATP synthase subunit alpha_ mitochondrial (Fragment) OS=Homo sapiens OX=9606 GN=ATP5F1A PE=1 SV=1	Electron transport and membrane-associated energy conservation	17155.48	Controle	Controle	Controle	Controle	Controle
H0YMA1	2	Proteasome subunit alpha type (Fragment) OS=Homo sapiens OX=9606 GN=PSMA4 PE=1 SV=1	Protein/peptide degradation	3349.64	Controle	Controle	Controle	Controle	Controle
A5A3E0	2	POTE ankyrin domain family member F OS=Homo sapiens OX=9606 GN=POTEF PE=1 SV=2	Unclassifield	14830.97		1.7160068990063715	0.54	0.36	1.00	0.74	0.16	1.26	0.16
A0A7P0Z497	2	Peptidyl-prolyl cis-trans isomerase B OS=Homo sapiens OX=9606 GN=PPIB PE=4 SV=1	Protein folding and stabilization	17971.45	Controle	Controle	Controle	Controle	Controle
H3BPS8	2	Fructose-bisphosphate aldolase (Fragment) OS=Homo sapiens OX=9606 GN=ALDOA PE=1 SV=1	Glycolysis and gluconeogenesis	31511.15	Controle	Controle	Controle	Controle	Controle
A0A7P0Z476	2	Protein disulfide-isomerase OS=Homo sapiens OX=9606 GN=P4HB PE=4 SV=1	Protein modification	9343.96		1.1853048534398558	0.17	0.03	1.00	0.92	0.02	1.08	0.02
H3BQ34	2	Pyruvate kinase OS=Homo sapiens OX=9606 GN=PKM PE=1 SV=1	Glycolysis and gluconeogenesis	28439.04	Controle	Controle	Controle	Controle	Controle
P08758	2	Annexin A5 OS=Homo sapiens OX=9606 GN=ANXA5 PE=1 SV=2	Immune response - blood coagulation; inflammation	30602.12		0.6440364226186438	-0.44	0.08	0.00	1.22	0.04	0.78	0.04
Q9Y281	2	Cofilin-2 OS=Homo sapiens OX=9606 GN=CFL2 PE=1 SV=1	Immune response - Fc gamma R-mediated phagocytosis	8142.94	Controle	Controle	Controle	Controle	Controle
P50213	1	Isocitrate dehydrogenase [NAD] subunit alpha_ mitochondrial OS=Homo sapiens OX=9606 GN=IDH3A PE=1 SV=1	Tricarboxylic-acid pathway (citrate cycle, Krebs cycle, TCA cycle)	1918.82	Controle	Controle	Controle	Controle	Controle
A0A7P0Z469	2	Cathepsin Z OS=Homo sapiens OX=9606 GN=CTSZ PE=4 SV=1	Protein/peptide degradation - lysossome	1110.93	Controle	Controle	Controle	Controle	Controle
P30613	2	Pyruvate kinase PKLR OS=Homo sapiens OX=9606 GN=PKLR PE=1 SV=2	Glycolysis and gluconeogenesis	1599.20	Controle	Controle	Controle	Controle	Controle
I3L514	2	Protein disulfide-isomerase OS=Homo sapiens OX=9606 GN=P4HB PE=1 SV=2	Protein modification	18048.77		1.1853048534398558	0.17	0.03	1.00	0.91	0.02	1.09	0.02
E9PC71	2	Hippocalcin-like protein 1 OS=Homo sapiens OX=9606 GN=HPCAL1 PE=1 SV=1	Calcium binding	3073.87	Controle	Controle	Controle	Controle	Controle
Q9Y243	1	RAC-gamma serine/threonine-protein kinase OS=Homo sapiens OX=9606 GN=AKT3 PE=1 SV=1	Cellular signalling	62.22	Vivo	Vivo	Vivo	Vivo	Vivo
A0A6Q8PEX7	2	Heterogeneous nuclear ribonucleoprotein R (Fragment) OS=Homo sapiens OX=9606 GN=HNRNPR PE=4 SV=1	RNA processing	4903.52	Controle	Controle	Controle	Controle	Controle
A0A6Q8PF96	2	Centrosome and spindle pole-associated protein 1 OS=Homo sapiens OX=9606 GN=CSPP1 PE=1 SV=1	Cell cycle	678.36	Controle	Controle	Controle	Controle	Controle
P04350	2	Tubulin beta-4A chain OS=Homo sapiens OX=9606 GN=TUBB4A PE=1 SV=2	Cytoskeleton	6010.50	Controle	Controle	Controle	Controle	Controle
P61769	2	Beta-2-microglobulin OS=Homo sapiens OX=9606 GN=B2M PE=1 SV=1	Immune response - Antigen processing and presentation	3926.66	Controle	Controle	Controle	Controle	Controle
P08708	2	40S ribosomal protein S17 OS=Homo sapiens OX=9606 GN=RPS17 PE=1 SV=2	Protein synthesis - ribossome biogenesis	5118.45		1.1502737995428438	0.14	0.22	0.84	0.93	0.11	1.07	0.11
E9PBT8	1	Inactive C-alpha-formylglycine-generating enzyme 2 OS=Homo sapiens OX=9606 GN=SUMF2 PE=1 SV=1	Unclassified	1004.45	Controle	Controle	Controle	Controle	Controle
I3L4N8	2	Actin_ cytoplasmic 2 OS=Homo sapiens OX=9606 GN=ACTG1 PE=1 SV=9	Immune response - Neutrophil extracellular trap formation; Leukocyte transendothelial migration	43091.04		0.013036526214221546	-4.34	2.60	0.00	1.88	0.32	0.12	0.32
A0A6Q8PF80	2	Prelamin-A/C OS=Homo sapiens OX=9606 GN=LMNA PE=1 SV=1	Cell death - apoptosis	17929.94		1.0941742876182825	0.09	0.04	1.00	0.95	0.02	1.05	0.02
A0A0A0MT61	1	Cysteine protease (Fragment) OS=Homo sapiens OX=9606 GN=ATG4A PE=1 SV=1	Protein/peptide degradation - autophagy	666.27	Controle	Controle	Controle	Controle	Controle
P61758	1	Prefoldin subunit 3 OS=Homo sapiens OX=9606 GN=VBP1 PE=1 SV=4	Protein folding and stabilization	737.05	Controle	Controle	Controle	Controle	Controle
F8WEX5	1	Inactive C-alpha-formylglycine-generating enzyme 2 OS=Homo sapiens OX=9606 GN=SUMF2 PE=1 SV=1	Unclassified	753.19	Controle	Controle	Controle	Controle	Controle
A0A6Q8PF77	1	Alanine--tRNA ligase_ cytoplasmic OS=Homo sapiens OX=9606 GN=AARS1 PE=1 SV=1	Protein synthesis - translation	454.89	Controle	Controle	Controle	Controle	Controle
E9PBS1	2	AIR carboxylase (Fragment) OS=Homo sapiens OX=9606 GN=PAICS PE=1 SV=1	Nucleotide/nucleoside/nucleobase metabolism	1769.69	Controle	Controle	Controle	Controle	Controle
I3L4M2	2	Protein disulfide-isomerase OS=Homo sapiens OX=9606 GN=P4HB PE=1 SV=2	Protein modification	26109.36		1.2092495947741757	0.19	0.03	1.00	0.90	0.02	1.10	0.02
H0YLV6	2	Annexin OS=Homo sapiens OX=9606 GN=ANXA2 PE=1 SV=1	Cellular signalling	21396.03		0.7710515931568872	-0.26	0.06	0.00	1.13	0.03	0.87	0.03
H3BPK7	1	Alanine--tRNA ligase OS=Homo sapiens OX=9606 GN=AARS1 PE=1 SV=4	Protein synthesis - translation	779.07	Controle	Controle	Controle	Controle	Controle
A0A7P0Z405	1	Endoplasmin OS=Homo sapiens OX=9606 GN=HSP90B1 PE=4 SV=1	Protein folding and stabilization	1563.03		9.679400629452923	2.27	0.83	1.00	0.20	0.14	1.80	0.14
J3KQJ1	1	Inactive C-alpha-formylglycine-generating enzyme 2 OS=Homo sapiens OX=9606 GN=SUMF2 PE=1 SV=1	Unclassified	1004.45	Controle	Controle	Controle	Controle	Controle
Q92945	2	Far upstream element-binding protein 2 OS=Homo sapiens OX=9606 GN=KHSRP PE=1 SV=4	RNA processing	2764.70		1.0941742876182825	0.09	0.15	0.92	0.95	0.07	1.05	0.07
F8WEW2	2	Actin-related protein 3 OS=Homo sapiens OX=9606 GN=ACTR3 PE=1 SV=1	Immune response - Fc gamma R-mediated phagocytosis	9712.19	Controle	Controle	Controle	Controle	Controle
A0A6Q8PF61	2	Centrosome and spindle pole-associated protein 1 OS=Homo sapiens OX=9606 GN=CSPP1 PE=1 SV=1	Cell cycle	789.80	Controle	Controle	Controle	Controle	Controle
H0YLU7	1	Electron transfer flavoprotein subunit alpha_ mitochondrial (Fragment) OS=Homo sapiens OX=9606 GN=ETFA PE=1 SV=1	Electron transport and membrane-associated energy conservation	1382.31	Controle	Controle	Controle	Controle	Controle
H0YM64	1	Isocitrate dehydrogenase [NAD] subunit alpha_ mitochondrial (Fragment) OS=Homo sapiens OX=9606 GN=IDH3A PE=1 SV=1	Tricarboxylic-acid pathway (citrate cycle, Krebs cycle, TCA cycle)	671.34	Controle	Controle	Controle	Controle	Controle
P55072	2	Transitional endoplasmic reticulum ATPase OS=Homo sapiens OX=9606 GN=VCP PE=1 SV=4	Protein/peptide degradation	15793.62		0.2592402544651221	-1.35	0.20	0.00	1.59	0.06	0.41	0.06
Q15942	2	Zyxin OS=Homo sapiens OX=9606 GN=ZYX PE=1 SV=1	Cell adhesion	7665.05		0.5769498035027091	-0.55	0.53	0.13	1.26	0.25	0.74	0.25
F8WEV7	1	Inactive C-alpha-formylglycine-generating enzyme 2 OS=Homo sapiens OX=9606 GN=SUMF2 PE=1 SV=1	Unclassified	753.19	Controle	Controle	Controle	Controle	Controle
A0A6Q8PF59	2	Prelamin-A/C OS=Homo sapiens OX=9606 GN=LMNA PE=1 SV=1	Cell death - apoptosis	7276.36		1.1162780697935177	0.11	0.04	1.00	0.95	0.02	1.05	0.02
Q92930	2	Ras-related protein Rab-8B OS=Homo sapiens OX=9606 GN=RAB8B PE=1 SV=2	Transport routes - vesicular transport (Golgi network, etc.)	2213.38	Controle	Controle	Controle	Controle	Controle
A0A0U1RRH7	2	Histone H2A OS=Homo sapiens OX=9606 PE=3 SV=1	Immune response - Neutrophil extracellular trap formation	8902.71	Controle	Controle	Controle	Controle	Controle
H0YM50	2	Annexin (Fragment) OS=Homo sapiens OX=9606 GN=ANXA2 PE=1 SV=1	Cellular signalling	27567.57		1.0725081815738489	0.07	0.04	1.00	0.97	0.02	1.03	0.02
F8WF69	1	Clathrin light chain OS=Homo sapiens OX=9606 GN=CLTA PE=1 SV=1	Transport routes - endocytosis	293.03	Controle	Controle	Controle	Controle	Controle
Q92928	2	Putative Ras-related protein Rab-1C OS=Homo sapiens OX=9606 GN=RAB1C PE=5 SV=2	Transport routes - endocytosis	3493.52	Controle	Controle	Controle	Controle	Controle
F8WF65	2	Elongation factor 1-beta OS=Homo sapiens OX=9606 GN=EEF1B2 PE=1 SV=1	Protein synthesis - translation	2048.86	Controle	Controle	Controle	Controle	Controle
A0A6Q8PF45	1	Glycine--tRNA ligase OS=Homo sapiens OX=9606 GN=GARS1 PE=1 SV=1	Protein synthesis - translation	345.05	Controle	Controle	Controle	Controle	Controle
A0A6Q8PF43	2	Heat shock protein beta-1 OS=Homo sapiens OX=9606 GN=HSPB1 PE=1 SV=1	Stress response	10416.16	Controle	Controle	Controle	Controle	Controle
H0YLS6	2	Proteasome subunit alpha type OS=Homo sapiens OX=9606 GN=PSMA4 PE=1 SV=1	Protein/peptide degradation	3349.64	Controle	Controle	Controle	Controle	Controle
H0YM46	1	Isocitrate dehydrogenase [NAD] subunit alpha_ mitochondrial (Fragment) OS=Homo sapiens OX=9606 GN=IDH3A PE=1 SV=1	Tricarboxylic-acid pathway (citrate cycle, Krebs cycle, TCA cycle)	992.73	Controle	Controle	Controle	Controle	Controle
K7EPY4	2	Glucose-6-phosphate isomerase (Fragment) OS=Homo sapiens OX=9606 GN=GPI PE=1 SV=8	Glycolysis and gluconeogenesis	1624.04		0.4274149217583607	-0.85	0.36	0.00	1.40	0.15	0.60	0.15
D6RJ96	2	Heat shock 70 kDa protein 4L (Fragment) OS=Homo sapiens OX=9606 GN=HSPA4L PE=1 SV=1	Protein/peptide degradation	1041.67	Controle	Controle	Controle	Controle	Controle
A0A6Q8PF33	1	Alanine--tRNA ligase OS=Homo sapiens OX=9606 GN=AARS1 PE=1 SV=1	Protein synthesis - translation	779.07	Controle	Controle	Controle	Controle	Controle
A0A6Q8PF30	1	Ankyrin repeat domain-containing protein 26 (Fragment) OS=Homo sapiens OX=9606 GN=ANKRD26 PE=1 SV=1	Protein binding	536.96	Controle	Controle	Controle	Controle	Controle
A3KMH1	1	von Willebrand factor A domain-containing protein 8 OS=Homo sapiens OX=9606 GN=VWA8 PE=1 SV=2	Subcellular Localization - mitochondrion	593.56	Controle	Controle	Controle	Controle	Controle
F8WES7	1	Inactive C-alpha-formylglycine-generating enzyme 2 OS=Homo sapiens OX=9606 GN=SUMF2 PE=1 SV=1	Unclassified	753.19	Controle	Controle	Controle	Controle	Controle
P23497	2	Nuclear autoantigen Sp-100 OS=Homo sapiens OX=9606 GN=SP100 PE=1 SV=3	Transcriptional control	768.29	Controle	Controle	Controle	Controle	Controle
A0A499FI48	2	Protein disulfide-isomerase OS=Homo sapiens OX=9606 GN=PDIA4 PE=1 SV=1	Protein folding and stabilization	3163.72		1.9738777463487214	0.68	0.06	1.00	0.67	0.03	1.33	0.03
A0A0A0MT01	2	Actin-depolymerizing factor OS=Homo sapiens OX=9606 GN=GSN PE=1 SV=1	Immune response - Fc gamma R-mediated phagocytosis	10639.83		0.895834135830487	-0.11	0.07	0.00	1.05	0.04	0.95	0.04
P55036	1	26S proteasome non-ATPase regulatory subunit 4 OS=Homo sapiens OX=9606 GN=PSMD4 PE=1 SV=1	Protein/peptide degradation	863.58	Controle	Controle	Controle	Controle	Controle
J3KQE5	2	GTP-binding nuclear protein Ran (Fragment) OS=Homo sapiens OX=9606 GN=RAN PE=1 SV=1	Protein transport	4011.87	Controle	Controle	Controle	Controle	Controle
B2RPK0	2	Putative high mobility group protein B1-like 1 OS=Homo sapiens OX=9606 GN=HMGB1P1 PE=5 SV=1	DNA processing	686.66	Controle	Controle	Controle	Controle	Controle
B9ZVR7	1	Striated muscle preferentially-expressed protein kinase OS=Homo sapiens OX=9606 GN=SPEG PE=1 SV=1	Cytoskeleton	655.46		0.9139311820027556	-0.09	0.70	0.14	1.05	0.33	0.95	0.33
E9PBL8	1	Conserved oligomeric Golgi complex subunit 1 (Fragment) OS=Homo sapiens OX=9606 GN=COG1 PE=1 SV=2	Biogenesis of Cellular Components - Golgi	1217.05	Controle	Controle	Controle	Controle	Controle
D6RIU0	2	Heterogeneous nuclear ribonucleoprotein H (Fragment) OS=Homo sapiens OX=9606 GN=HNRNPH1 PE=1 SV=1	RNA processing	5885.35	Controle	Controle	Controle	Controle	Controle
A0A0A0MSM0	2	Heat shock protein 105 kDa OS=Homo sapiens OX=9606 GN=HSPH1 PE=1 SV=1	Protein/peptide degradation	1546.22		2.1382762001046274	0.76	0.21	1.00	0.64	0.09	1.36	0.09
A6NCQ0	1	ADP-sugar pyrophosphatase OS=Homo sapiens OX=9606 GN=NUDT5 PE=1 SV=1	Nucleotide/nucleoside/nucleobase metabolism	916.59	Controle	Controle	Controle	Controle	Controle
Q4VY20	2	14-3-3 protein beta/alpha (Fragment) OS=Homo sapiens OX=9606 GN=YWHAB PE=1 SV=1	Cellular signalling	11141.98		1.138828377894265	0.13	0.05	1.00	0.93	0.03	1.07	0.03
D6RIT2	2	Heterogeneous nuclear ribonucleoprotein H (Fragment) OS=Homo sapiens OX=9606 GN=HNRNPH1 PE=1 SV=1	RNA processing	3100.12	Controle	Controle	Controle	Controle	Controle
A0A0U1RRB5	2	Protein unc-13 homolog B (Fragment) OS=Homo sapiens OX=9606 GN=UNC13B PE=1 SV=2	Transport routes - exocytosis	742.84	Vivo	Vivo	Vivo	Vivo	Vivo
Q4VY19	2	14-3-3 protein beta/alpha (Fragment) OS=Homo sapiens OX=9606 GN=YWHAB PE=1 SV=1	Cellular signalling	11198.73		1.1502737995428438	0.14	0.05	1.00	0.93	0.02	1.07	0.02
P27816	1	Microtubule-associated protein 4 OS=Homo sapiens OX=9606 GN=MAP4 PE=1 SV=3	Cytoskeleton	1405.98	Controle	Controle	Controle	Controle	Controle
K7EQ48	2	Glucose-6-phosphate isomerase (Fragment) OS=Homo sapiens OX=9606 GN=GPI PE=1 SV=3	Glycolysis and gluconeogenesis	3765.44		0.032386938610845566	-3.43	0.31	0.00	1.94	0.02	0.06	0.02
H0Y2Y8	2	Zyxin (Fragment) OS=Homo sapiens OX=9606 GN=ZYX PE=1 SV=1	Cell adhesion	7628.57		1.4622845824615083	0.38	0.07	1.00	0.81	0.03	1.19	0.03
K7EQ35	2	Asparagine--tRNA ligase_ cytoplasmic (Fragment) OS=Homo sapiens OX=9606 GN=NARS1 PE=1 SV=1	Protein synthesis - translation	1397.05	Controle	Controle	Controle	Controle	Controle
A0A0A0MSI0	2	Peroxiredoxin-1 (Fragment) OS=Homo sapiens OX=9606 GN=PRDX1 PE=1 SV=1	Stress response	6960.49		1.3099644647876412	0.27	0.07	1.00	0.87	0.04	1.13	0.04
A6NCM1	1	IQ and AAA domain-containing protein 1-like OS=Homo sapiens OX=9606 GN=IQCA1L PE=3 SV=3	Unclassifield	323.75	Controle	Controle	Controle	Controle	Controle
K7EQ22	1	Major facilitator superfamily domain-containing protein 12 (Fragment) OS=Homo sapiens OX=9606 GN=MFSD12 PE=1 SV=1	Transported compounds - amino acid/amino acid derivatives transport	328.15	Vivo	Vivo	Vivo	Vivo	Vivo
C9JGV6	1	Ran-specific GTPase-activating protein (Fragment) OS=Homo sapiens OX=9606 GN=RANBP1 PE=1 SV=8	Transport routes - nuclear transport	403.30	Controle	Controle	Controle	Controle	Controle
H0YLJ8	1	Ras-related protein Rab-8B OS=Homo sapiens OX=9606 GN=RAB8B PE=1 SV=1	Transport routes - vesicular transport (Golgi network, etc.)	992.76	Controle	Controle	Controle	Controle	Controle
K7EPP6	1	ELKS/Rab6-interacting/CAST family member 1 (Fragment) OS=Homo sapiens OX=9606 GN=ERC1 PE=1 SV=1	Cellular signalling	117.73	Vivo	Vivo	Vivo	Vivo	Vivo
E9PBF6	2	Lamin-B1 OS=Homo sapiens OX=9606 GN=LMNB1 PE=1 SV=1	Cell death - apoptosis	2328.82		1.5840739982130252	0.46	0.07	1.00	0.77	0.03	1.23	0.03
D6RJ04	2	Heterogeneous nuclear ribonucleoprotein H (Fragment) OS=Homo sapiens OX=9606 GN=HNRNPH1 PE=1 SV=1	RNA processing	3100.12	Controle	Controle	Controle	Controle	Controle
H0YLI6	1	Isocitrate dehydrogenase [NAD] subunit alpha_ mitochondrial (Fragment) OS=Homo sapiens OX=9606 GN=IDH3A PE=1 SV=1	Tricarboxylic-acid pathway (citrate cycle, Krebs cycle, TCA cycle)	891.62	Controle	Controle	Controle	Controle	Controle
E9PBD8	1	Lymphocyte-specific protein 1 (Fragment) OS=Homo sapiens OX=9606 GN=LSP1 PE=1 SV=1	Immune response - C-type lectin receptor signaling pathway	758.95	Controle	Controle	Controle	Controle	Controle
C9JGS4	1	GATOR complex protein DEPDC5 OS=Homo sapiens OX=9606 GN=DEPDC5 PE=1 SV=2	Cellular signalling	296.38	Vivo	Vivo	Vivo	Vivo	Vivo
A0A0A0MSE2	2	Hydroxyacyl-coenzyme A dehydrogenase_ mitochondrial OS=Homo sapiens OX=9606 GN=HADH PE=1 SV=2	Lipid, fatty acid and isoprenoid metabolism - Fatty acid metabolism	1448.48	Controle	Controle	Controle	Controle	Controle
F8WEH5	1	Acylamino-acid-releasing enzyme OS=Homo sapiens OX=9606 GN=APEH PE=1 SV=1	Protein/peptide degradation	1723.56	Controle	Controle	Controle	Controle	Controle
K7EPM1	2	2-phospho-D-glycerate hydro-lyase (Fragment) OS=Homo sapiens OX=9606 GN=ENO3 PE=1 SV=1	Glycolysis and gluconeogenesis	4580.19	Controle	Controle	Controle	Controle	Controle
J3KPY5	1	Ankyrin repeat and MYND domain-containing protein 1 OS=Homo sapiens OX=9606 GN=ANKMY1 PE=1 SV=1	Metal binding	835.90	Controle	Controle	Controle	Controle	Controle
P11413	2	Glucose-6-phosphate 1-dehydrogenase OS=Homo sapiens OX=9606 GN=G6PD PE=1 SV=4	C-compound and carbohydrate metabolism	1506.53	Controle	Controle	Controle	Controle	Controle
H0YLF3	2	Beta-2-microglobulin (Fragment) OS=Homo sapiens OX=9606 GN=B2M PE=1 SV=1	Immune response - Antigen processing and presentation	3926.66	Controle	Controle	Controle	Controle	Controle
P09104	2	Gamma-enolase OS=Homo sapiens OX=9606 GN=ENO2 PE=1 SV=3	Glycolysis and gluconeogenesis	5319.81	Controle	Controle	Controle	Controle	Controle
H0YLE2	2	Annexin A2 (Fragment) OS=Homo sapiens OX=9606 GN=ANXA2 PE=1 SV=1	Cellular signalling	13521.70		1.051271097159282	0.05	0.05	0.96	0.98	0.02	1.02	0.02
E7ENU7	2	Ribosomal protein L15 (Fragment) OS=Homo sapiens OX=9606 GN=RPL15 PE=1 SV=1	Protein synthesis - ribosome biogenesis	2706.42	Controle	Controle	Controle	Controle	Controle
K7EPK2	2	Asparagine--tRNA ligase_ cytoplasmic (Fragment) OS=Homo sapiens OX=9606 GN=NARS1 PE=1 SV=1	Protein synthesis - translation	1380.81	Controle	Controle	Controle	Controle	Controle
C9JH19	2	Cathepsin D OS=Homo sapiens OX=9606 GN=CTSD PE=1 SV=2	Protein/peptide degradation - lysossome	12408.95		2.5092904318145997	0.92	0.05	1.00	0.57	0.02	1.43	0.02
F8WEF0	2	AICAR transformylase/inosine monophosphate cyclohydrolase OS=Homo sapiens OX=9606 GN=ATIC PE=1 SV=1	Nucleotide/nucleoside/nucleobase metabolism	4858.63	Controle	Controle	Controle	Controle	Controle
A0A0A0MSB2	1	Fascin (Fragment) OS=Homo sapiens OX=9606 GN=FSCN1 PE=1 SV=6	Cytoskeleton	284.07	Controle	Controle	Controle	Controle	Controle
Q16352	1	Alpha-internexin OS=Homo sapiens OX=9606 GN=INA PE=1 SV=2	Cytoskeleton	332.34	Controle	Controle	Controle	Controle	Controle
H0YLC2	2	Proteasome subunit alpha type OS=Homo sapiens OX=9606 GN=PSMA4 PE=1 SV=1	Protein/peptide degradation	3349.64	Controle	Controle	Controle	Controle	Controle
D6RIH9	2	Heterogeneous nuclear ribonucleoprotein H OS=Homo sapiens OX=9606 GN=HNRNPH1 PE=1 SV=1	RNA processing	3100.12	Controle	Controle	Controle	Controle	Controle
H3BP76	1	Major vault protein (Fragment) OS=Homo sapiens OX=9606 GN=MVP PE=1 SV=1	Nucleic acid binding	1836.63	Controle	Controle	Controle	Controle	Controle
P34932	2	Heat shock 70 kDa protein 4 OS=Homo sapiens OX=9606 GN=HSPA4 PE=1 SV=4	Immune response - Antigen processing and presentation	6428.23		1.0100501668584043	0.01	0.06	0.58	1.00	0.03	1.00	0.03
P34931	2	Heat shock 70 kDa protein 1-like OS=Homo sapiens OX=9606 GN=HSPA1L PE=1 SV=2	Immune response - Antigen processing and presentation	7162.77		0.0015492260579676842	-6.47	0.69	0.00	2.00	0.00	0.00	0.00
A0A7P0T9Y9	1	Recombining-binding protein suppressor of hairless (Fragment) OS=Homo sapiens OX=9606 GN=RBPJ PE=4 SV=1	Immune response - Th1 and Th2 differentiation	323.13	Vivo	Vivo	Vivo	Vivo	Vivo
A0A5K1VW95	2	Malate dehydrogenase OS=Homo sapiens OX=9606 GN=MDH1 PE=1 SV=1	Tricarboxylic-acid pathway (citrate cycle, Krebs cycle, TCA cycle)	15614.68	Controle	Controle	Controle	Controle	Controle
H3BP64	1	PSME3-interacting protein (Fragment) OS=Homo sapiens OX=9606 GN=PSME3IP1 PE=1 SV=1	Protein/peptide degradation	1611.13	Controle	Controle	Controle	Controle	Controle
A0A0X1KG80	1	Zinc fingers and homeoboxes protein 1_ isoform 2 (Fragment) OS=Homo sapiens OX=9606 GN=ZHX1-C8orf76 PE=4 SV=1	Transcriptional control	508.64	Controle	Controle	Controle	Controle	Controle
K7EPG4	2	V-type proton ATPase subunit a (Fragment) OS=Homo sapiens OX=9606 GN=ATP6V0A1 PE=1 SV=1	Electron transport and membrane-associated energy conservation	2018.01	Controle	Controle	Controle	Controle	Controle
A0A7P0T9X5	2	Transitional endoplasmic reticulum ATPase (Fragment) OS=Homo sapiens OX=9606 GN=VCP PE=4 SV=1	Protein/peptide degradation	4081.20	Controle	Controle	Controle	Controle	Controle
J3KPS3	2	Fructose-bisphosphate aldolase OS=Homo sapiens OX=9606 GN=ALDOA PE=1 SV=1	Glycolysis and gluconeogenesis	31785.80	Controle	Controle	Controle	Controle	Controle
K7EPF6	2	Phosphogluconate dehydrogenase (NADP(+)-dependent_ decarboxylating) (Fragment) OS=Homo sapiens OX=9606 GN=PGD PE=1 SV=1	C-compound and carbohydrate metabolism	9963.66		1.4622845824615083	0.38	0.04	1.00	0.81	0.02	1.19	0.02
I3L3U6	2	Protein disulfide-isomerase OS=Homo sapiens OX=9606 GN=P4HB PE=1 SV=2	Protein modification	9343.96		1.1853048534398558	0.17	0.04	1.00	0.92	0.02	1.08	0.02
P08670	2	Vimentin OS=Homo sapiens OX=9606 GN=VIM PE=1 SV=4	Cytoskeleton	1931.88	Controle	Controle	Controle	Controle	Controle
A0A7P0T9W9	1	Recombining-binding protein suppressor of hairless OS=Homo sapiens OX=9606 GN=RBPJ PE=4 SV=1	Immune response - Th1 and Th2 differentiation	322.46	Vivo	Vivo	Vivo	Vivo	Vivo
A0A0U1RR32	2	Histone H2A OS=Homo sapiens OX=9606 GN=hCG_2039566 PE=3 SV=1	Immune response - Neutrophil extracellular trap formation	8902.71	Controle	Controle	Controle	Controle	Controle
A0A7P0T9W7	2	Medium-chain-specific acyl-CoA dehydrogenase_ mitochondrial OS=Homo sapiens OX=9606 GN=ACADM PE=4 SV=1	Lipid, fatty acid and isoprenoid metabolism - Fatty acid degradation	2237.55		1.1502737995428438	0.14	0.05	0.99	0.93	0.03	1.07	0.03
Q9UG01	2	Intraflagellar transport protein 172 homolog OS=Homo sapiens OX=9606 GN=IFT172 PE=1 SV=2	Cytoskeleton	999.61	Controle	Controle	Controle	Controle	Controle
K7EPE5	1	Tubulin beta-6 chain OS=Homo sapiens OX=9606 GN=TUBB6 PE=1 SV=1	Cytoskeleton	720.43	Controle	Controle	Controle	Controle	Controle
I3L3T1	2	14-3-3 protein epsilon OS=Homo sapiens OX=9606 GN=YWHAE PE=1 SV=1	Cellular signalling	10312.37	Controle	Controle	Controle	Controle	Controle
A0A0U1RR22	2	Protein kinase C and casein kinase substrate in neurons protein 2 (Fragment) OS=Homo sapiens OX=9606 GN=PACSIN2 PE=1 SV=1	Transport routes - endocytosis	533.17	Vivo	Vivo	Vivo	Vivo	Vivo
J3KQ21	1	Ankyrin repeat and MYND domain-containing protein 1 OS=Homo sapiens OX=9606 GN=ANKMY1 PE=1 SV=1	Metal binding	902.02	Controle	Controle	Controle	Controle	Controle
A0A0U1RQP1	1	Dynamin GTPase OS=Homo sapiens OX=9606 GN=DNM1 PE=1 SV=1	transport routes - endocytosis	139.29	Vivo	Vivo	Vivo	Vivo	Vivo
A0A7P0T9U6	2	Protein disulfide-isomerase OS=Homo sapiens OX=9606 GN=P4HB PE=4 SV=1	Protein modification	23191.76		1.2214027618002337	0.20	0.03	1.00	0.90	0.02	1.10	0.02
J3KQ18	2	D-dopachrome decarboxylase OS=Homo sapiens OX=9606 GN=DDT PE=1 SV=1	Unclassified	2370.25	Controle	Controle	Controle	Controle	Controle
A0A7P0T9U4	2	Cathepsin Z OS=Homo sapiens OX=9606 GN=CTSZ PE=4 SV=1	Protein/peptide degradation - lysossome	966.35	Controle	Controle	Controle	Controle	Controle
A0A7P0T9U1	2	Cathepsin Z OS=Homo sapiens OX=9606 GN=CTSZ PE=4 SV=1	Protein/peptide degradation - lysossome	1063.67	Controle	Controle	Controle	Controle	Controle
B0QYG9	1	Protein kinase C and casein kinase substrate in neurons protein 2 (Fragment) OS=Homo sapiens OX=9606 GN=PACSIN2 PE=1 SV=1	Transport routes - endocytosis	529.81	Vivo	Vivo	Vivo	Vivo	Vivo
B0QYG8	2	Protein kinase C and casein kinase substrate in neurons protein 2 (Fragment) OS=Homo sapiens OX=9606 GN=PACSIN2 PE=1 SV=1	Transport routes - endocytosis	533.17	Vivo	Vivo	Vivo	Vivo	Vivo
B0QYG7	2	Protein kinase C and casein kinase substrate in neurons protein 2 (Fragment) OS=Homo sapiens OX=9606 GN=PACSIN2 PE=1 SV=1	Transport routes - endocytosis	533.17	Vivo	Vivo	Vivo	Vivo	Vivo
H3BP20	1	Beta-hexosaminidase OS=Homo sapiens OX=9606 GN=HEXA PE=1 SV=1	C-compound and carbohydrate metabolism	364.53	Controle	Controle	Controle	Controle	Controle
I3L3R2	2	Actin_ cytoplasmic 2 (Fragment) OS=Homo sapiens OX=9606 GN=ACTG1 PE=1 SV=1	Immune response - Neutrophil extracellular trap formation; Leukocyte transendothelial migration	18212.88		1.9347923851439806	0.66	0.08	1.00	0.68	0.03	1.32	0.03
P0CG48	2	Polyubiquitin-C OS=Homo sapiens OX=9606 GN=UBC PE=1 SV=3	Protein/peptide degradation	17048.91	Controle	Controle	Controle	Controle	Controle
P0CG47	2	Polyubiquitin-B OS=Homo sapiens OX=9606 GN=UBB PE=1 SV=1	Protein/peptide degradation	17048.91	Controle	Controle	Controle	Controle	Controle
A0A7P0T9T2	1	Synaptosomal-associated protein 47 OS=Homo sapiens OX=9606 GN=SNAP47 PE=4 SV=1	Transporte routes - vesicular transport (Golgi network, etc.)	589.51	Controle	Controle	Controle	Controle	Controle
P30520	1	Adenylosuccinate synthetase isozyme 2 OS=Homo sapiens OX=9606 GN=ADSS2 PE=1 SV=3	Nucleotide/nucleoside/nucleobase metabolism	1033.35	Controle	Controle	Controle	Controle	Controle
K7EPB9	2	Tropomyosin alpha-4 chain (Fragment) OS=Homo sapiens OX=9606 GN=TPM4 PE=1 SV=1	Muscle contraction	9361.40	Controle	Controle	Controle	Controle	Controle
K7EPB7	2	Thioredoxin-like protein 1 OS=Homo sapiens OX=9606 GN=TXNL1 PE=1 SV=1	Regulation of protein activity	3283.50	Controle	Controle	Controle	Controle	Controle
I3L3Q7	2	Complement component 1 Q subcomponent-binding protein_ mitochondrial (Fragment) OS=Homo sapiens OX=9606 GN=C1QBP PE=1 SV=1	Immune response - Complement and coagulation cascades	4992.80	Controle	Controle	Controle	Controle	Controle
P0CG39	2	POTE ankyrin domain family member J OS=Homo sapiens OX=9606 GN=POTEJ PE=3 SV=1	Unclassifield	4533.05		1.4333294350642822	0.36	0.33	1.00	0.82	0.16	1.18	0.16
A0A7P0T9S9	2	Protein disulfide-isomerase OS=Homo sapiens OX=9606 GN=P4HB PE=4 SV=1	Protein modification	9343.96		1.1853048534398558	0.17	0.04	1.00	0.92	0.02	1.08	0.02
P0CG38	2	POTE ankyrin domain family member I OS=Homo sapiens OX=9606 GN=POTEI PE=3 SV=1	Unclassifield	10767.29		1.2840254166877414	0.25	0.20	0.99	0.87	0.10	1.13	0.10
A0A0A0MS91	1	Major facilitator superfamily domain-containing protein 12 (Fragment) OS=Homo sapiens OX=9606 GN=MFSD12 PE=1 SV=1	Transported compounds - amino acid/amino acid derivatives transport	328.15	Vivo	Vivo	Vivo	Vivo	Vivo
H0YKZ7	2	Annexin (Fragment) OS=Homo sapiens OX=9606 GN=ANXA2 PE=1 SV=1	Cellular signalling	21396.03		0.7710515931568872	-0.26	0.06	0.00	1.13	0.03	0.87	0.03
Q8TAA3	2	Proteasome subunit alpha-type 8 OS=Homo sapiens OX=9606 GN=PSMA8 PE=2 SV=3	Protein/peptide degradation	5496.38	Controle	Controle	Controle	Controle	Controle
Q92882	1	Osteoclast-stimulating factor 1 OS=Homo sapiens OX=9606 GN=OSTF1 PE=1 SV=2	Cell differentiation	1218.25	Controle	Controle	Controle	Controle	Controle
I3L3P5	2	Protein disulfide-isomerase OS=Homo sapiens OX=9606 GN=P4HB PE=1 SV=2	Protein modification	19460.86		1.2840254166877414	0.25	0.04	1.00	0.87	0.02	1.13	0.02
E9PAV3	2	Nascent polypeptide-associated complex subunit alpha_ muscle-specific form OS=Homo sapiens OX=9606 GN=NACA PE=1 SV=1	Protein targeting, sorting and translocation	2697.05		2.225540955022983	0.80	0.45	1.00	0.63	0.19	1.37	0.19
I3L414	1	Caspase recruitment domain family_ member 14_ isoform CRA_d OS=Homo sapiens OX=9606 GN=CARD14 PE=1 SV=1	Immune response - NF-kappa B signaling pathway	406.41		37.71282093307135	3.63	1.05	1.00	0.06	0.05	1.94	0.05
P04264	1	Keratin_ type II cytoskeletal 1 OS=Homo sapiens OX=9606 GN=KRT1 PE=1 SV=6	Regulation of protein activity	837.09	Controle	Controle	Controle	Controle	Controle
A0A024RA28	2	Heterogeneous nuclear ribonucleoprotein A2/B1_ isoform CRA_d OS=Homo sapiens OX=9606 GN=HNRNPA2B1 PE=1 SV=1	RNA processing	10708.17	Controle	Controle	Controle	Controle	Controle
Q9NRW1	2	Ras-related protein Rab-6B OS=Homo sapiens OX=9606 GN=RAB6B PE=1 SV=1	Transport routes - vesicular transport (Golgi network, etc.)	1330.47	Controle	Controle	Controle	Controle	Controle
A0A0U1RQL8	2	Macrophage-capping protein (Fragment) OS=Homo sapiens OX=9606 GN=GSN PE=1 SV=1	Immune response - Fc gamma R-mediated phagocytosis	2540.74	Controle	Controle	Controle	Controle	Controle
H0YKX9	2	Annexin (Fragment) OS=Homo sapiens OX=9606 GN=ANXA2 PE=1 SV=1	Cellular signalling	21396.03		0.7633794861466798	-0.27	0.06	0.00	1.13	0.03	0.87	0.03
H0YKX5	2	Tropomyosin alpha-1 chain (Fragment) OS=Homo sapiens OX=9606 GN=TPM1 PE=1 SV=1	Muscle contraction	10956.95		1.1502737995428438	0.14	0.04	1.00	0.93	0.02	1.07	0.02
H0YL94	1	Ras-related protein Rab-8B OS=Homo sapiens OX=9606 GN=RAB8B PE=1 SV=1	Transport routes - vesicular transport (Golgi network, etc.)	992.76	Controle	Controle	Controle	Controle	Controle
A0A1B0GXG3	2	Neurocalcin-delta (Fragment) OS=Homo sapiens OX=9606 GN=NCALD PE=1 SV=1	Cellular signalling	354.26	Controle	Controle	Controle	Controle	Controle
H0YL83	1	Electron transfer flavoprotein subunit alpha_ mitochondrial OS=Homo sapiens OX=9606 GN=ETFA PE=1 SV=1	Electron transport and membrane-associated energy conservation	629.47	Controle	Controle	Controle	Controle	Controle
H0YL80	2	Tropomyosin alpha-1 chain (Fragment) OS=Homo sapiens OX=9606 GN=TPM1 PE=1 SV=1	Muscle contraction	10956.95		1.0618365451213259	0.06	0.04	1.00	0.97	0.02	1.03	0.02
A4QPE4	1	SPTBN2 protein OS=Homo sapiens OX=9606 GN=SPTBN2 PE=1 SV=1	Cytoskeleton	688.92	Controle	Controle	Controle	Controle	Controle
A6NC98	1	Coiled-coil domain-containing protein 88B OS=Homo sapiens OX=9606 GN=CCDC88B PE=1 SV=1	Immune response	210.23	Controle	Controle	Controle	Controle	Controle
A0A0A0MS51	2	Actin-depolymerizing factor OS=Homo sapiens OX=9606 GN=GSN PE=1 SV=1	Immune response - Fc gamma R-mediated phagocytosis	10639.83		0.895834135830487	-0.11	0.07	0.00	1.05	0.03	0.95	0.03
H0YKV8	2	Annexin A2 (Fragment) OS=Homo sapiens OX=9606 GN=ANXA2 PE=1 SV=1	Cellular signalling	20497.41	Controle	Controle	Controle	Controle	Controle
H0YL72	1	Isocitrate dehydrogenase [NAD] subunit alpha_ mitochondrial OS=Homo sapiens OX=9606 GN=IDH3A PE=1 SV=1	Tricarboxylic-acid pathway (citrate cycle, Krebs cycle, TCA cycle)	1918.82	Controle	Controle	Controle	Controle	Controle
P27797	2	Calreticulin OS=Homo sapiens OX=9606 GN=CALR PE=1 SV=1	Immune response - Antigen processing and presentation	20683.19		0.895834135830487	-0.11	0.03	0.00	1.05	0.02	0.95	0.02
F8WE84	2	Actin-related protein 3 OS=Homo sapiens OX=9606 GN=ACTR3 PE=1 SV=1	Immune response - Fc gamma R-mediated phagocytosis	9712.19	Controle	Controle	Controle	Controle	Controle
B4DJV2	2	Citrate synthase OS=Homo sapiens OX=9606 GN=CS PE=1 SV=1	Tricarboxylic-acid pathway (citrate cycle, Krebs cycle, TCA cycle)	12200.29	Controle	Controle	Controle	Controle	Controle
H0YL69	2	Proteasome subunit alpha type (Fragment) OS=Homo sapiens OX=9606 GN=PSMA4 PE=1 SV=1	Protein/peptide degradation	3679.69	Controle	Controle	Controle	Controle	Controle
A0A494BZZ2	2	Tropomyosin alpha-1 chain OS=Homo sapiens OX=9606 GN=TPM1 PE=1 SV=1	Muscle contraction	10956.95		1.1051709197224806	0.10	0.06	1.00	0.95	0.03	1.05	0.03
A0A0G2JIW1	2	Heat shock 70 kDa protein 1B OS=Homo sapiens OX=9606 GN=HSPA1B PE=1 SV=1	Immune response - Antigen processing and presentation	2588.57		5.365555689687372	1.68	0.07	1.00	0.32	0.02	1.68	0.02
H0YKT8	2	Proteasome subunit beta (Fragment) OS=Homo sapiens OX=9606 GN=PSMA4 PE=1 SV=8	Protein/peptide degradation	3349.64	Controle	Controle	Controle	Controle	Controle
H0YKT6	2	Aminopeptidase N (Fragment) OS=Homo sapiens OX=9606 GN=ANPEP PE=1 SV=1	Amino acid metabolism	2445.09	Controle	Controle	Controle	Controle	Controle
F8WE65	2	Peptidyl-prolyl cis-trans isomerase OS=Homo sapiens OX=9606 GN=PPIA PE=1 SV=1	Immune response	39560.98	Controle	Controle	Controle	Controle	Controle
A0A0A0MRQ5	2	Peroxiredoxin-1 OS=Homo sapiens OX=9606 GN=PRDX1 PE=1 SV=1	Stress response	6482.96	Controle	Controle	Controle	Controle	Controle
H0YKS4	2	Annexin (Fragment) OS=Homo sapiens OX=9606 GN=ANXA2 PE=1 SV=1	Cellular signalling	37062.20		0.7633794861466798	-0.27	0.05	0.00	1.13	0.03	0.87	0.03
J3KPG2	1	Translationally-controlled tumor protein OS=Homo sapiens OX=9606 GN=TPT1 PE=1 SV=1	Cell differentiation	457.44		1.4622845824615083	0.38	0.59	0.88	0.82	0.27	1.18	0.27
H0YL42	2	Tropomyosin alpha-1 chain (Fragment) OS=Homo sapiens OX=9606 GN=TPM1 PE=1 SV=1	Muscle contraction	2321.22	Controle	Controle	Controle	Controle	Controle
E7END7	2	Ras-related protein Rab-1A OS=Homo sapiens OX=9606 GN=RAB1A PE=1 SV=1	Transporte routes - vesicular transport (Golgi network, etc.)	2677.58	Controle	Controle	Controle	Controle	Controle
I3L3I0	2	Actin_ cytoplasmic 2 (Fragment) OS=Homo sapiens OX=9606 GN=ACTG1 PE=1 SV=1	Immune response - Neutrophil extracellular trap formation; Leukocyte transendothelial migration	19926.16		0.004127845119044098	-5.49	0.40	0.00	1.99	0.00	0.01	0.00
A0A7P0T9K9	2	Protein disulfide-isomerase OS=Homo sapiens OX=9606 GN=P4HB PE=4 SV=1	Protein modification	19460.86		1.2712491435018929	0.24	0.05	1.00	0.88	0.02	1.12	0.02
H0YL33	2	Annexin OS=Homo sapiens OX=9606 GN=ANXA2 PE=1 SV=2	Cellular signalling	28064.16		1.0725081815738489	0.07	0.03	1.00	0.97	0.02	1.03	0.02
P61604	2	10 kDa heat shock protein_ mitochondrial OS=Homo sapiens OX=9606 GN=HSPE1 PE=1 SV=2	Protein folding and stabilization - chaperone	32015.31		0.1920499131995808	-1.65	0.17	0.00	1.68	0.05	0.32	0.05
P61601	2	Neurocalcin-delta OS=Homo sapiens OX=9606 GN=NCALD PE=1 SV=2	Cellular signalling	367.10	Controle	Controle	Controle	Controle	Controle
J3KPE3	2	Receptor of-activated protein C kinase 1 OS=Homo sapiens OX=9606 GN=RACK1 PE=1 SV=1	Cellular signalling	10906.64	Controle	Controle	Controle	Controle	Controle
F8WE39	2	ARPC4-TTLL3 readthrough OS=Homo sapiens OX=9606 GN=ARPC4-TTLL3 PE=3 SV=1	Cytoskeleton	978.29	Vivo	Vivo	Vivo	Vivo	Vivo
F8WDR7	2	Actin-like protein 3 (Fragment) OS=Homo sapiens OX=9606 GN=ACTR3 PE=1 SV=2	Immune response - Fc gamma R-mediated phagocytosis	23355.66	Controle	Controle	Controle	Controle	Controle
J3KPD9	2	NME1-NME2 readthrough OS=Homo sapiens OX=9606 GN=NME1-NME2 PE=1 SV=1	Nucleotide/nucleoside/nucleobase metabolism	10461.85	Controle	Controle	Controle	Controle	Controle
H0YKP3	2	Tropomyosin alpha-1 chain OS=Homo sapiens OX=9606 GN=TPM1 PE=1 SV=1	Muscle contraction	8635.73		1.1051709197224806	0.10	0.07	0.99	0.95	0.03	1.05	0.03
H0YL12	1	Electron transfer flavoprotein subunit alpha_ mitochondrial (Fragment) OS=Homo sapiens OX=9606 GN=ETFA PE=1 SV=8	Electron transport and membrane-associated energy conservation	967.74	Controle	Controle	Controle	Controle	Controle
H0YL11	2	IDP OS=Homo sapiens OX=9606 GN=IDH2 PE=1 SV=1	Tricarboxylic-acid pathway (citrate cycle, Krebs cycle, TCA cycle)	1773.28		1.0832870657378904	0.08	0.06	1.00	0.96	0.03	1.04	0.03
B2R5W2	2	Heterogeneous nuclear ribonucleoproteins C1/C2 OS=Homo sapiens OX=9606 GN=HNRNPC PE=1 SV=1	RNA processing	10659.92	Controle	Controle	Controle	Controle	Controle
K7EP67	2	116 kDa U5 small nuclear ribonucleoprotein component (Fragment) OS=Homo sapiens OX=9606 GN=EFTUD2 PE=1 SV=1	RNA processing	1247.04	Controle	Controle	Controle	Controle	Controle
K7EP65	2	60S ribosomal protein L22 (Fragment) OS=Homo sapiens OX=9606 GN=RPL22 PE=1 SV=1	Protein synthesis - ribossome biogenesis	2447.44	Controle	Controle	Controle	Controle	Controle
A0A7P0T9G9	2	Cathepsin Z OS=Homo sapiens OX=9606 GN=CTSZ PE=4 SV=1	Protein/peptide degradation - lysossome	1063.67	Controle	Controle	Controle	Controle	Controle
H0YKN4	2	Annexin A2 OS=Homo sapiens OX=9606 GN=ANXA2 PE=4 SV=1	Cellular signalling	15857.19	Controle	Controle	Controle	Controle	Controle
I3L3D5	2	Profilin (Fragment) OS=Homo sapiens OX=9606 GN=PFN1 PE=1 SV=1	Cell motility	2924.76	Controle	Controle	Controle	Controle	Controle
K7EP41	2	Glucose-6-phosphate isomerase (Fragment) OS=Homo sapiens OX=9606 GN=GPI PE=1 SV=1	Glycolysis and gluconeogenesis	1286.43		0.5433508613018033	-0.61	0.52	0.00	1.29	0.23	0.71	0.23
H0YKL9	2	Annexin (Fragment) OS=Homo sapiens OX=9606 GN=ANXA2 PE=1 SV=1	Cellular signalling	20497.41	Controle	Controle	Controle	Controle	Controle
P58876	2	Histone H2B type 1-D OS=Homo sapiens OX=9606 GN=H2BC5 PE=1 SV=2	Immune response - Neutrophil extracellular trap formation	16807.41	Controle	Controle	Controle	Controle	Controle
A0A7P0T9E3	2	Protein disulfide-isomerase OS=Homo sapiens OX=9606 GN=P4HB PE=4 SV=1	Protein modification	2518.97	Controle	Controle	Controle	Controle	Controle
Q9NRJ7	1	Protocadherin beta-16 OS=Homo sapiens OX=9606 GN=PCDHB16 PE=1 SV=3	Cell adhesion	420.11	Controle	Controle	Controle	Controle	Controle
F8WDM5	1	Dihydrolipoyl dehydrogenase_ mitochondrial OS=Homo sapiens OX=9606 GN=DLD PE=1 SV=1	Tricarboxylic-acid pathway (citrate cycle, Krebs cycle, TCA cycle)	1018.21	Controle	Controle	Controle	Controle	Controle
I3L3B0	2	Complement component 1 Q subcomponent-binding protein_ mitochondrial OS=Homo sapiens OX=9606 GN=C1QBP PE=1 SV=1	Immune response - Complement and coagulation cascades	4992.80	Controle	Controle	Controle	Controle	Controle
A0A7P0T9D6	2	Protein disulfide-isomerase OS=Homo sapiens OX=9606 GN=P4HB PE=4 SV=1	Protein modification	21696.55		1.2092495947741757	0.19	0.03	1.00	0.90	0.01	1.10	0.01
I3L3A3	1	Clustered mitochondria protein homolog (Fragment) OS=Homo sapiens OX=9606 GN=CLUH PE=1 SV=1	Unclassifield	1226.66	Controle	Controle	Controle	Controle	Controle
A0A286YFL8	1	Palmitoyl-protein hydrolase 1 (Fragment) OS=Homo sapiens OX=9606 GN=PPT1 PE=1 SV=1	Lipid, fatty acid and isoprenoid metabolism - Fatty acid elongation	1279.54	Controle	Controle	Controle	Controle	Controle
H0YKJ4	2	Tropomyosin 1 (Alpha)_ isoform CRA_b OS=Homo sapiens OX=9606 GN=TPM1 PE=1 SV=2	Muscle contraction	10956.95		1.1051709197224806	0.10	0.07	1.00	0.95	0.03	1.05	0.03
A0A286YFL6	1	Palmitoyl-protein thioesterase 1 (Fragment) OS=Homo sapiens OX=9606 GN=PPT1 PE=1 SV=1	Lipid, fatty acid and isoprenoid metabolism - Fatty acid elongation	610.74	Controle	Controle	Controle	Controle	Controle
A0A286YFL3	1	Pyridoxal 5'-phosphate synthase (Fragment) OS=Homo sapiens OX=9606 GN=PNPO PE=1 SV=1	Metabolism of vitamins, cofactors, and prosthetic groups	350.61	Controle	Controle	Controle	Controle	Controle
K7EP19	2	Alpha-actinin-4 (Fragment) OS=Homo sapiens OX=9606 GN=ACTN4 PE=1 SV=1	Cytoskeleton	3015.85		4.758820972835926	1.56	0.19	1.00	0.35	0.05	1.65	0.05
H0YKI0	1	Deoxyuridine 5'-triphosphate nucleotidohydrolase OS=Homo sapiens OX=9606 GN=DUT PE=1 SV=1	Nucleotide/nucleoside/nucleobase metabolism	270.24	Controle	Controle	Controle	Controle	Controle
P78417	2	Glutathione S-transferase omega-1 OS=Homo sapiens OX=9606 GN=GSTO1 PE=1 SV=2	Stress response	1469.15	Controle	Controle	Controle	Controle	Controle
Q9NRF2	1	SH2B adapter protein 1 OS=Homo sapiens OX=9606 GN=SH2B1 PE=1 SV=3	Cellular signalling	581.91	Controle	Controle	Controle	Controle	Controle
P34897	2	Serine hydroxymethyltransferase_ mitochondrial OS=Homo sapiens OX=9606 GN=SHMT2 PE=1 SV=3	Amino acid metabolism	4684.60	Controle	Controle	Controle	Controle	Controle
P11310	2	Medium-chain specific acyl-CoA dehydrogenase_ mitochondrial OS=Homo sapiens OX=9606 GN=ACADM PE=1 SV=1	Lipid, fatty acid and isoprenoid metabolism - Fatty acid degradation	9129.54		1.161834249653355	0.15	0.05	1.00	0.93	0.03	1.07	0.03
H0YKF0	1	Electron transfer flavoprotein subunit alpha_ mitochondrial (Fragment) OS=Homo sapiens OX=9606 GN=ETFA PE=1 SV=1	Electron transport and membrane-associated energy conservation	834.82	Controle	Controle	Controle	Controle	Controle
E7EMV2	1	160 kDa neurofilament protein OS=Homo sapiens OX=9606 GN=NEFM PE=1 SV=1	Cytoskeleton/structural proteins	339.00	Controle	Controle	Controle	Controle	Controle
B4DJF2	2	14-3-3 protein epsilon OS=Homo sapiens OX=9606 GN=YWHAE PE=1 SV=1	Cellular signalling	10312.37	Controle	Controle	Controle	Controle	Controle
A0A286YFG8	1	Arf-GAP with SH3 domain_ ANK repeat and PH domain-containing protein 2 (Fragment) OS=Homo sapiens OX=9606 GN=ASAP2 PE=1 SV=1	Immune response - Fc gamma R-mediated phagocytosis	793.06	Controle	Controle	Controle	Controle	Controle
G5E9U5	2	Rab GDP dissociation inhibitor OS=Homo sapiens OX=9606 GN=GDI1 PE=1 SV=1	Transport routes - vesicular transport (Golgi network, etc.)	2297.63	Controle	Controle	Controle	Controle	Controle
D6RHJ5	2	Receptor of-activated protein C kinase 1 OS=Homo sapiens OX=9606 GN=RACK1 PE=1 SV=1	Cellular signalling	2492.41	Controle	Controle	Controle	Controle	Controle
A0A286YFF7	1	Palmitoyl-protein hydrolase 1 OS=Homo sapiens OX=9606 GN=PPT1 PE=1 SV=1	Lipid, fatty acid and isoprenoid metabolism - Fatty acid elongation	1865.90	Controle	Controle	Controle	Controle	Controle
H0YKD0	1	Isocitrate dehydrogenase [NAD] subunit alpha_ mitochondrial (Fragment) OS=Homo sapiens OX=9606 GN=IDH3A PE=1 SV=1	Tricarboxylic-acid pathway (citrate cycle, Krebs cycle, TCA cycle)	809.32	Controle	Controle	Controle	Controle	Controle
D6RHI9	1	Ribonuclease T2 (Fragment) OS=Homo sapiens OX=9606 GN=RNASET2 PE=1 SV=8	Immune response	1115.63	Controle	Controle	Controle	Controle	Controle
H0YKC5	2	Deoxyuridine 5'-triphosphate nucleotidohydrolase (Fragment) OS=Homo sapiens OX=9606 GN=DUT PE=1 SV=1	Nucleotide/nucleoside/nucleobase metabolism	5566.70	Controle	Controle	Controle	Controle	Controle
A0A286YFE3	1	Palmitoyl-protein hydrolase 1 OS=Homo sapiens OX=9606 GN=PPT1 PE=1 SV=1	Lipid, fatty acid and isoprenoid metabolism - Fatty acid elongation	1279.54	Controle	Controle	Controle	Controle	Controle
F8WDD7	2	Actin-related protein 2/3 complex subunit 4 OS=Homo sapiens OX=9606 GN=ARPC4 PE=3 SV=1	Immune response - Fc gamma R-mediated phagocytosis	5401.12		1.2712491435018929	0.24	0.16	1.00	0.88	0.08	1.12	0.08
E7EMS2	2	Epididymal secretory protein E1 OS=Homo sapiens OX=9606 GN=NPC2 PE=1 SV=1	Transport routes - vacuolar/lysosomal transport	9755.63	Controle	Controle	Controle	Controle	Controle
E7EN40	2	Heterogeneous nuclear ribonucleoprotein H (Fragment) OS=Homo sapiens OX=9606 GN=HNRNPH1 PE=1 SV=1	RNA processing	4431.68	Controle	Controle	Controle	Controle	Controle
G5E9S8	1	Kinesin light chain OS=Homo sapiens OX=9606 GN=KLC1 PE=1 SV=1	Transport routes - cytoskeleton-dependent transport	1293.40	Controle	Controle	Controle	Controle	Controle
G5E9S7	2	Actin related protein 2/3 complex_ subunit 2_ 34kDa_ isoform CRA_e OS=Homo sapiens OX=9606 GN=ARPC2 PE=1 SV=1	Immune response - Fc gamma R-mediated phagocytosis	475.38	Controle	Controle	Controle	Controle	Controle
D6RHH4	2	Receptor of-activated protein C kinase 1 OS=Homo sapiens OX=9606 GN=RACK1 PE=1 SV=1	Cellular signalling	15808.90	Controle	Controle	Controle	Controle	Controle
H3BNV2	1	NAD(P)H dehydrogenase [quinone] 1 OS=Homo sapiens OX=9606 GN=NQO1 PE=1 SV=1	Metabolism of vitamins, cofactors, and prosthetic groups	757.96	Controle	Controle	Controle	Controle	Controle
C9JFM7	2	Ras-related protein Rab-43 (Fragment) OS=Homo sapiens OX=9606 GN=RAB43 PE=1 SV=1	Transport routes - vesicular transport (Golgi network, etc.)	1204.99	Controle	Controle	nsp	Controle	Controle
G5E9R0	2	Actin_ cytoplasmic 1 OS=Homo sapiens OX=9606 GN=ACTB PE=1 SV=1	Cytoskeleton	18212.88		0.748263573822563	-0.29	0.21	0.00	1.14	0.10	0.86	0.10
H3BNU3	1	Elongation factor Tu_ mitochondrial OS=Homo sapiens OX=9606 GN=TUFM PE=1 SV=1	Protein synthesis - translation	807.86	Controle	Controle	Controle	Controle	Controle
C9JFL5	2	Actin_ gamma-enteric smooth muscle (Fragment) OS=Homo sapiens OX=9606 GN=ACTG2 PE=1 SV=8	animal specific systemic sensing and response-Muscle contraction	18893.79		1.9347923851439806	0.66	0.07	1.00	0.68	0.03	1.32	0.03
A0A7P0T8X2	2	Cathepsin Z OS=Homo sapiens OX=9606 GN=CTSZ PE=4 SV=1	Protein/peptide degradation - lysossome	1063.67	Controle	Controle	Controle	Controle	Controle
A0A7P0T8X1	2	Protein disulfide-isomerase OS=Homo sapiens OX=9606 GN=P4HB PE=4 SV=1	Protein modification	26096.68		1.2214027618002337	0.20	0.03	1.00	0.90	0.01	1.10	0.01
A0A7P0T989	2	Cathepsin Z OS=Homo sapiens OX=9606 GN=CTSZ PE=4 SV=1	Protein/peptide degradation - lysossome	1369.95	Controle	Controle	Controle	Controle	Controle
H3BNS0	1	Fanconi anemia group A protein (Fragment) OS=Homo sapiens OX=9606 GN=FANCA PE=1 SV=1	Unclassifield	526.72	Controle	Controle	Controle	Controle	Controle
P08567	2	Pleckstrin OS=Homo sapiens OX=9606 GN=PLEK PE=1 SV=3	Cellular signalling	3057.69	Controle	Controle	Controle	Controle	Controle
I6L9J0	2	Protein unc-13 homolog B OS=Homo sapiens OX=9606 GN=UNC13B PE=1 SV=1	Transport routes - exocytosis	761.12	Vivo	Vivo	Vivo	Vivo	Vivo
A0A7P0T965	1	DNA damage-binding protein 1 OS=Homo sapiens OX=9606 GN=DDB1 PE=4 SV=1	DNA processing - DNA repair	788.10	Controle	Controle	Controle	Controle	Controle
A0A7P0T8U4	1	Synaptosomal-associated protein 47 OS=Homo sapiens OX=9606 GN=SNAP47 PE=4 SV=1	Transporte routes - vesicular transport (Golgi network, etc.)	589.51	Controle	Controle	Controle	Controle	Controle
J3KP15	2	Serine/arginine-rich splicing factor 2 (Fragment) OS=Homo sapiens OX=9606 GN=SRSF2 PE=1 SV=8	RNA processing	5925.39		3.8190436328406676	1.34	0.07	1.00	0.42	0.02	1.58	0.02
A0A7P0T8U1	1	Cathepsin S OS=Homo sapiens OX=9606 GN=CTSS PE=4 SV=1	Immune response - Antigen processing and presentation	680.63	Controle	Controle	Controle	Controle	Controle
E7EMM4	1	Ceramidase OS=Homo sapiens OX=9606 GN=ASAH1 PE=1 SV=1	Lipid, fatty acid and isoprenoid metabolism - Sphingolipid metabolism	1092.41	Controle	Controle	Controle	Controle	Controle
P53999	2	Activated RNA polymerase II transcriptional coactivator p15 OS=Homo sapiens OX=9606 GN=SUB1 PE=1 SV=3	Transcriptional control	2191.92	Controle	Controle	Controle	Controle	Controle
P16152	1	Carbonyl reductase [NADPH] 1 OS=Homo sapiens OX=9606 GN=CBR1 PE=1 SV=3	Lipid, fatty acid and isoprenoid metabolism - Arachidonic acid metabolism	675.19	Controle	Controle	Controle	Controle	Controle
A0A7P0T954	1	Cullin-4B OS=Homo sapiens OX=9606 GN=CUL4B PE=4 SV=1	Protein/peptide degradation	554.54	Controle	Controle	Controle	Controle	Controle
A0A7P0T947	1	Recombining-binding protein suppressor of hairless (Fragment) OS=Homo sapiens OX=9606 GN=RBPJ PE=4 SV=1	Immune response - Th1 and Th2 differentiation	323.13	Vivo	Vivo	Vivo	Vivo	Vivo
A0A7P0T945	2	Tubulin alpha-8 chain OS=Homo sapiens OX=9606 GN=TUBA8 PE=4 SV=1	Cytoskeleton	1202.83	Controle	Controle	Controle	Controle	Controle
P30414	2	NK-tumor recognition protein OS=Homo sapiens OX=9606 GN=NKTR PE=1 SV=2	Immune response	361.90	Controle	Controle	Controle	Controle	Controle
A0A7P0T940	2	Protein disulfide-isomerase OS=Homo sapiens OX=9606 GN=P4HB PE=4 SV=1	Protein modification	2518.97	Controle	Controle	Controle	Controle	Controle
P61586	1	Transforming protein RhoA OS=Homo sapiens OX=9606 GN=RHOA PE=1 SV=1	Cellular signalling	1699.96	Controle	Controle	Controle	Controle	Controle
A0A7P0T8R3	1	Endoplasmin OS=Homo sapiens OX=9606 GN=HSP90B1 PE=4 SV=1	Protein folding and stabilization	1563.03		0.6126263883419555	-0.49	0.46	0.01	1.24	0.21	0.76	0.21
A0A7P0T932	2	Medium-chain-specific acyl-CoA dehydrogenase_ mitochondrial OS=Homo sapiens OX=9606 GN=ACADM PE=4 SV=1	Lipid, fatty acid and isoprenoid metabolism - Fatty acid degradation	4930.75		1.161834249653355	0.15	0.06	1.00	0.93	0.03	1.07	0.03
A0A1B0GWH0	2	Actin-related protein 2 OS=Homo sapiens OX=9606 GN=ACTR2 PE=1 SV=1	Immune response - Fc gamma R-mediated phagocytosis	1732.37	Controle	Controle	Controle	Controle	Controle
Q9NQW7	1	Xaa-Pro aminopeptidase 1 OS=Homo sapiens OX=9606 GN=XPNPEP1 PE=1 SV=3	Protein/peptide degradation	1033.83	Controle	Controle	Controle	Controle	Controle
G5E9J0	2	Arp2/3 complex 34 kDa subunit OS=Homo sapiens OX=9606 GN=ARPC2 PE=1 SV=1	Immune response - Fc gamma R-mediated phagocytosis	475.38	Controle	Controle	Controle	Controle	Controle
A0A7P0T926	2	Cathepsin Z OS=Homo sapiens OX=9606 GN=CTSZ PE=4 SV=1	Protein/peptide degradation - lysossome	1063.67	Controle	Controle	Controle	Controle	Controle
A0A7P0T8Q5	2	Transitional endoplasmic reticulum ATPase OS=Homo sapiens OX=9606 GN=VCP PE=4 SV=1	Protein/peptide degradation	14882.40		0.050792832896102084	-2.98	0.30	0.00	1.90	0.03	0.10	0.03
A0A7P0T8Q4	2	Transitional endoplasmic reticulum ATPase (Fragment) OS=Homo sapiens OX=9606 GN=VCP PE=4 SV=1	Protein/peptide degradation	4081.20	Controle	Controle	Controle	Controle	Controle
H0YJX6	2	Protein arginine N-methyltransferase 5 (Fragment) OS=Homo sapiens OX=9606 GN=PRMT5 PE=1 SV=1	Protein modification	1056.86	Controle	Controle	Controle	Controle	Controle
P39687	2	Acidic leucine-rich nuclear phosphoprotein 32 family member A OS=Homo sapiens OX=9606 GN=ANP32A PE=1 SV=1	Transport routes - nuclear transport	4576.88	Controle	Controle	Controle	Controle	Controle
Q15772	1	Striated muscle preferentially expressed protein kinase OS=Homo sapiens OX=9606 GN=SPEG PE=1 SV=4	Cytoskeleton	706.60		0.8436648150877935	-0.17	0.44	0.18	1.08	0.21	0.92	0.21
Q15771	2	Ras-related protein Rab-30 OS=Homo sapiens OX=9606 GN=RAB30 PE=1 SV=2	Nucleotide/nucleoside/nucleobase binding (GTP-binding)	1115.57	Controle	Controle	Controle	Controle	Controle
A0A0A0MQU4	1	Selenocysteine lyase OS=Homo sapiens OX=9606 GN=SCLY PE=1 SV=1	Amino acid metabolism - Selenocompound metabolism	1178.25	Controle	Controle	Controle	Controle	Controle
A0A7P0T917	1	Endoplasmin OS=Homo sapiens OX=9606 GN=HSP90B1 PE=4 SV=1	Protein folding and stabilization	1649.11		5.640654016015257	1.73	1.67	0.85	0.38	0.52	1.62	0.52
H0YJW3	2	Alpha-actinin-1 (Fragment) OS=Homo sapiens OX=9606 GN=ACTN1 PE=1 SV=1	Cytoskeleton	2158.55	Controle	Controle	Controle	Controle	Controle
P10809	2	60 kDa heat shock protein_ mitochondrial OS=Homo sapiens OX=9606 GN=HSPD1 PE=1 SV=2	Protein folding and stabilization	2908.74	Controle	Controle	Controle	Controle	Controle
F8WD96	2	Cathepsin D OS=Homo sapiens OX=9606 GN=CTSD PE=1 SV=1	Protein/peptide degradation - lysossome	5320.80		2.484322598538769	0.91	0.06	1.00	0.57	0.02	1.43	0.02
P16104	2	Histone H2AX OS=Homo sapiens OX=9606 GN=H2AX PE=1 SV=2	Immune response - Neutrophil extracellular trap formation	3273.08	Controle	Controle	Controle	Controle	Controle
C9JFC0	1	Fascin (Fragment) OS=Homo sapiens OX=9606 GN=FSCN1 PE=1 SV=1	Cytoskeleton	284.07	Controle	Controle	Controle	Controle	Controle
A0A7P0T904	1	Cathepsin S OS=Homo sapiens OX=9606 GN=CTSS PE=4 SV=1	Immune response - Antigen processing and presentation	1101.80	Controle	Controle	Controle	Controle	Controle
A0A1B0GWE8	2	Cathepsin D OS=Homo sapiens OX=9606 GN=CTSD PE=1 SV=1	Protein/peptide degradation - lysossome	12408.95		2.5092904318145997	0.92	0.04	1.00	0.57	0.02	1.43	0.02
A0A7P0T900	2	Cathepsin Z OS=Homo sapiens OX=9606 GN=CTSZ PE=4 SV=1	Protein/peptide degradation - lysossome	1063.67	Controle	Controle	Controle	Controle	Controle
E7EMG9	1	Lymphocyte-specific protein 1 (Fragment) OS=Homo sapiens OX=9606 GN=LSP1 PE=1 SV=1	Immune response - C-type lectin receptor signaling pathway	758.95	Controle	Controle	Controle	Controle	Controle
P27695	1	DNA-(apurinic or apyrimidinic site) endonuclease OS=Homo sapiens OX=9606 GN=APEX1 PE=1 SV=2	DNA recombination and DNA repair	2759.22	Controle	Controle	Controle	Controle	Controle
Q659G3	2	Signal recognition particle 9 kDa protein OS=Homo sapiens OX=9606 GN=SRP9 PE=1 SV=1	Protein targeting, sorting and translocation	1127.45	Controle	Controle	Controle	Controle	Controle
H0YJU9	1	Kinesin light chain 1 (Fragment) OS=Homo sapiens OX=9606 GN=KLC1 PE=1 SV=1	Transport routes - cytoskeleton-dependent transport	1168.26	Controle	Controle	Controle	Controle	Controle
A0A1B0GWD0	2	Actin-related protein 2 OS=Homo sapiens OX=9606 GN=ACTR2 PE=1 SV=1	Immune response - Fc gamma R-mediated phagocytosis	1732.37	Controle	Controle	Controle	Controle	Controle
Q9NR45	2	Sialic acid synthase OS=Homo sapiens OX=9606 GN=NANS PE=1 SV=2	C-compound and carbohydrate metabolism - Amino sugar and nucleotide sugar metabolism	1300.14	Controle	Controle	Controle	Controle	Controle
H0YJT3	1	Kinesin light chain 1 (Fragment) OS=Homo sapiens OX=9606 GN=KLC1 PE=4 SV=1	Transport routes - cytoskeleton-dependent transport	1168.26	Controle	Controle	Controle	Controle	Controle
A0A0A0MR20	2	Contactin-associated protein-like 4 OS=Homo sapiens OX=9606 GN=CNTNAP4 PE=1 SV=1	Cell adhesion	624.84	Controle	Controle	Controle	Controle	Controle
H0YK49	1	Electron transfer flavoprotein subunit alpha OS=Homo sapiens OX=9606 GN=ETFA PE=1 SV=1	Electron transport and membrane-associated energy conservation	1256.19	Controle	Controle	Controle	Controle	Controle
H0YK48	2	Tropomyosin alpha-1 chain OS=Homo sapiens OX=9606 GN=TPM1 PE=1 SV=1	Muscle contraction	10956.95		1.0832870657378904	0.08	0.07	1.00	0.96	0.03	1.04	0.03
H0YJS8	2	26S proteasome regulatory subunit 10B (Fragment) OS=Homo sapiens OX=9606 GN=PSMC6 PE=1 SV=2	Protein/peptide degradation	1198.54	Controle	Controle	Controle	Controle	Controle
F8WD59	2	40S ribosomal protein SA (Fragment) OS=Homo sapiens OX=9606 GN=RPSA PE=1 SV=2	Protein synthesis - ribossome biogenesis	15119.12	Controle	Controle	Controle	Controle	Controle
B4DJ42	2	Membrane progestin receptor delta OS=Homo sapiens OX=9606 GN=PAQR6 PE=2 SV=1	Biogenesis of Cellular Components - Eukaryotic plasma membrane	248.99	Vivo	Vivo	Vivo	Vivo	Vivo
A0A0A0MR11	1	Zinc finger protein 33A OS=Homo sapiens OX=9606 GN=ZNF33A PE=1 SV=1	Transcriptional control	394.49	Controle	Controle	Controle	Controle	Controle
Q15714	1	TSC22 domain family protein 1 OS=Homo sapiens OX=9606 GN=TSC22D1 PE=1 SV=3	Transcriptional control	983.83	Controle	Controle	Controle	Controle	Controle
P35268	2	60S ribosomal protein L22 OS=Homo sapiens OX=9606 GN=RPL22 PE=1 SV=2	Protein synthesis - ribossome biogenesis	2481.15	Controle	Controle	Controle	Controle	Controle
E7EMC6	2	Annexin OS=Homo sapiens OX=9606 GN=ANXA6 PE=1 SV=1	Transport routes - Exocytosis	6382.32		1.2969300742972827	0.26	0.14	1.00	0.87	0.07	1.13	0.07
Q9NQP4	2	Prefoldin subunit 4 OS=Homo sapiens OX=9606 GN=PFDN4 PE=1 SV=1	Protein folding and stabilization	1654.98		1.404947595588078	0.34	0.12	1.00	0.83	0.06	1.17	0.06
A0A7P0T8J9	2	Medium-chain-specific acyl-CoA dehydrogenase_ mitochondrial OS=Homo sapiens OX=9606 GN=ACADM PE=4 SV=1	Lipid, fatty acid and isoprenoid metabolism - Fatty acid degradation	3389.02		1.161834249653355	0.15	0.05	1.00	0.92	0.03	1.08	0.03
A0A7P0T8J3	2	Protein disulfide-isomerase OS=Homo sapiens OX=9606 GN=P4HB PE=4 SV=1	Protein modification	24980.93		1.2214027618002337	0.20	0.03	1.00	0.90	0.01	1.10	0.01
H3BNF6	2	Major vault protein (Fragment) OS=Homo sapiens OX=9606 GN=MVP PE=1 SV=1	Nucleic acid binding	2867.88	Controle	Controle	Controle	Controle	Controle
H3BNF2	1	Major vault protein (Fragment) OS=Homo sapiens OX=9606 GN=MVP PE=1 SV=1	Nucleic acid binding	1347.87	Controle	Controle	Controle	Controle	Controle
E7EMB3	2	Calmodulin-2 OS=Homo sapiens OX=9606 GN=CALM2 PE=1 SV=1	Cellular signalling	25532.85		1.6820276176167552	0.52	0.05	1.00	0.75	0.02	1.25	0.02
D6RGV9	2	Inorganic diphosphatase (Fragment) OS=Homo sapiens OX=9606 GN=PPA2 PE=1 SV=1	Electron transport and membrane-associated energy conservation	982.85	Controle	Controle	Controle	Controle	Controle
P23284	2	Peptidyl-prolyl cis-trans isomerase B OS=Homo sapiens OX=9606 GN=PPIB PE=1 SV=2	Protein folding and stabilization	17971.45	Controle	Controle	Controle	Controle	Controle
A0A7P0T8I6	2	Cathepsin Z OS=Homo sapiens OX=9606 GN=CTSZ PE=4 SV=1	Protein/peptide degradation - lysossome	1369.95	Controle	Controle	Controle	Controle	Controle
P35241	2	Radixin OS=Homo sapiens OX=9606 GN=RDX PE=1 SV=1	Cytoskeleton	1067.46	Controle	Controle	Controle	Controle	Controle
F8WCQ3	2	Death-associated protein kinase 1 OS=Homo sapiens OX=9606 GN=DAPK1 PE=1 SV=1	Cell death	258.66	Controle	Controle	Controle	Controle	Controle
A0A7P0T8H4	1	Cathepsin S OS=Homo sapiens OX=9606 GN=CTSS PE=4 SV=1	Immune response - Antigen processing and presentation	680.63	Controle	Controle	Controle	Controle	Controle
A0A7P0T8G6	2	Medium-chain-specific acyl-CoA dehydrogenase_ mitochondrial OS=Homo sapiens OX=9606 GN=ACADM PE=4 SV=1	Lipid, fatty acid and isoprenoid metabolism - Fatty acid degradation	6113.67	Controle	Controle	Controle	Controle	Controle
H3BNC9	2	40S ribosomal protein S17 OS=Homo sapiens OX=9606 PE=3 SV=2	Protein synthesis - ribossome biogenesis	5118.45		0.5379444350295556	-0.62	0.33	0.00	1.30	0.16	0.70	0.16
H0YJN0	1	Ena/VASP-like protein (Fragment) OS=Homo sapiens OX=9606 GN=EVL PE=1 SV=1	Cellular signalling	1101.05	Controle	Controle	Controle	Controle	Controle
H3BNC1	2	RNA-binding motif protein_ X chromosome OS=Homo sapiens OX=9606 GN=RBMX PE=1 SV=1	RNA processing	3539.15	Controle	Controle	Controle	Controle	Controle
K7ENT6	2	Tropomyosin alpha-4 chain OS=Homo sapiens OX=9606 GN=TPM4 PE=1 SV=3	Muscle contraction	19087.33		1.138828377894265	0.13	0.05	1.00	0.93	0.02	1.07	0.02
C9JEY1	2	Actin-related protein 2/3 complex subunit 1B (Fragment) OS=Homo sapiens OX=9606 GN=ARPC1B PE=1 SV=2	Immune response - Fc gamma R-mediated phagocytosis	8234.91		0.6312836402390848	-0.46	0.07	0.00	1.23	0.04	0.77	0.04
P11277	1	Spectrin beta chain_ erythrocytic OS=Homo sapiens OX=9606 GN=SPTB PE=1 SV=5	Cytoskeleton	533.15	Controle	Controle	Controle	Controle	Controle
H0YJL6	1	Ena/VASP-like protein (Fragment) OS=Homo sapiens OX=9606 GN=EVL PE=1 SV=1	Cellular signalling	1023.72	Controle	Controle	Controle	Controle	Controle
H0YJL4	1	Poly(A) polymerase alpha (Fragment) OS=Homo sapiens OX=9606 GN=PAPOLA PE=1 SV=1	Protein synthesis - translation	570.24	Controle	Controle	Controle	Controle	Controle
H0YJL0	1	Kinesin light chain 1 (Fragment) OS=Homo sapiens OX=9606 GN=KLC1 PE=1 SV=1	Transport routes - cytoskeleton-dependent transport	1168.26	Controle	Controle	Controle	Controle	Controle
H3BNA2	1	Coronin (Fragment) OS=Homo sapiens OX=9606 GN=CORO1A PE=1 SV=1	Cytoskeleton	255.22	Controle	Controle	Controle	Controle	Controle
A0A7P0T8D6	2	Transitional endoplasmic reticulum ATPase (Fragment) OS=Homo sapiens OX=9606 GN=VCP PE=4 SV=1	Protein/peptide degradation	4081.20	Controle	Controle	Controle	Controle	Controle
F8WCL1	1	Limb region 1 protein homolog OS=Homo sapiens OX=9606 GN=LMBR1 PE=1 SV=1	Biogenesis of Cellular Components - Eukaryotic plasma membrane	363.05	Vivo	Vivo	Vivo	Vivo	Vivo
C9JF79	2	Malate dehydrogenase (Fragment) OS=Homo sapiens OX=9606 GN=MDH1 PE=1 SV=1	Tricarboxylic-acid pathway (citrate cycle, Krebs cycle, TCA cycle)	13862.17	Controle	Controle	Controle	Controle	Controle
C9JEV8	2	Tubulin alpha chain (Fragment) OS=Homo sapiens OX=9606 GN=TUBA4A PE=1 SV=1	Cytoskeleton	368.12	Controle	Controle	Controle	Controle	Controle
A0A7P0T8C0	2	Protein disulfide-isomerase OS=Homo sapiens OX=9606 GN=P4HB PE=4 SV=1	Protein modification	25252.15		1.2092495947741757	0.19	0.04	1.00	0.90	0.02	1.10	0.02
F8WCK4	1	Glycine--tRNA ligase OS=Homo sapiens OX=9606 GN=GARS1 PE=1 SV=2	Protein synthesis - translation	345.05	Controle	Controle	Controle	Controle	Controle
F8WCK3	1	Drebrin-like protein OS=Homo sapiens OX=9606 GN=DBNL PE=1 SV=1	Transport routes - endocytosis	658.04	Controle	Controle	Controle	Controle	Controle
A0A0G2JHL1	1	G patch domain and ankyrin repeat-containing protein 1 OS=Homo sapiens OX=9606 GN=GPANK1 PE=1 SV=1	Immune response	740.83	Controle	Controle	Controle	Controle	Controle
D6RH00	2	Alpha-actinin-3 OS=Homo sapiens OX=9606 GN=ACTN3 PE=1 SV=1	Cytoskeleton	714.95		0.9231163480372965	-0.08	0.40	0.34	1.04	0.20	0.96	0.20
A0A1B0GVW8	2	Protein unc-13 homolog B OS=Homo sapiens OX=9606 GN=UNC13B PE=1 SV=1	Transport routes - exocytosis	780.29	Vivo	Vivo	Vivo	Vivo	Vivo
A0A140T998	2	Proteasome subunit beta type-8 OS=Homo sapiens OX=9606 GN=PSMB8 PE=1 SV=1	Protein/peptide degradation	1277.88	Controle	Controle	Controle	Controle	Controle
P46777	2	60S ribosomal protein L5 OS=Homo sapiens OX=9606 GN=RPL5 PE=1 SV=3	Protein synthesis - ribossome biogenesis	6229.08	Controle	Controle	Controle	Controle	Controle
P46776	1	60S ribosomal protein L27a OS=Homo sapiens OX=9606 GN=RPL27A PE=1 SV=2	Protein synthesis - ribossome biogenesis	710.31	Controle	Controle	Controle	Controle	Controle
H0YJH9	1	Polyadenylate-binding protein 2 (Fragment) OS=Homo sapiens OX=9606 GN=PABPN1 PE=1 SV=1	Protein synthesis - translation	436.50	Controle	Controle	Controle	Controle	Controle
A0A7P0T8A3	2	Transitional endoplasmic reticulum ATPase OS=Homo sapiens OX=9606 GN=VCP PE=4 SV=1	Protein/peptide degradation	13992.80		0.04735892664939047	-3.05	0.38	0.00	1.91	0.03	0.09	0.03
A0A1B0GW72	1	Pleckstrin homology domain-containing family G member 4B OS=Homo sapiens OX=9606 GN=PLEKHG4B PE=1 SV=1	Cellular signalling	208.50	Controle	Controle	Controle	Controle	Controle
K7ENN9	1	Polyunsaturated fatty acid lipoxygenase ALOX12 (Fragment) OS=Homo sapiens OX=9606 GN=ALOX12 PE=1 SV=1	Lipid, fatty acid and isoprenoid metabolism - Arachidonic acid metabolism	325.36	Vivo	Vivo	Vivo	Vivo	Vivo
Q5SX91	2	Rab GDP dissociation inhibitor (Fragment) OS=Homo sapiens OX=9606 GN=GDI2 PE=1 SV=1	Protein transport	10937.60		1.1274968485551935	0.12	0.05	1.00	0.94	0.02	1.06	0.02
Q5SX90	2	Rab GDP dissociation inhibitor (Fragment) OS=Homo sapiens OX=9606 GN=GDI2 PE=1 SV=1	Protein transport	6364.58	Controle	Controle	Controle	Controle	Controle
A0A1B0GW68	1	Ceramidase OS=Homo sapiens OX=9606 GN=ASAH1 PE=1 SV=1	Lipid, fatty acid and isoprenoid metabolism - Sphingolipid metabolism	1092.41	Controle	Controle	Controle	Controle	Controle
H0YJG0	1	Creatine kinase (Fragment) OS=Homo sapiens OX=9606 GN=CKB PE=1 SV=1	Amino acid metabolism	279.57	Controle	Controle	Controle	Controle	Controle
Q5SX87	2	Rab GDP dissociation inhibitor (Fragment) OS=Homo sapiens OX=9606 GN=GDI2 PE=1 SV=1	Protein transport	14181.42		1.1274968485551935	0.12	0.05	1.00	0.94	0.03	1.06	0.03
F8WCH0	2	Actin_ gamma-enteric smooth muscle OS=Homo sapiens OX=9606 GN=ACTG2 PE=1 SV=1	Muscle contraction	6721.05		0.9704455341992426	-0.03	0.23	0.46	1.01	0.11	0.99	0.11
H0YJF9	2	Dihydrolipoyllysine-residue succinyltransferase component of 2-oxoglutarate dehydrogenase complex_ mitochondrial (Fragment) OS=Homo sapiens OX=9606 GN=DLST PE=1 SV=1	Tricarboxylic-acid pathway (citrate cycle, Krebs cycle, TCA cycle)	2323.53		1.1502737995428438	0.14	0.24	0.85	0.93	0.12	1.07	0.12
Q96T23	1	Remodeling and spacing factor 1 OS=Homo sapiens OX=9606 GN=RSF1 PE=1 SV=2	DNA processing	819.16		0.3464558301544185	-1.06	0.38	0.00	1.48	0.13	0.52	0.13
P11217	2	Glycogen phosphorylase_ muscle form OS=Homo sapiens OX=9606 GN=PYGM PE=1 SV=6	C-compound and carbohydrate metabolism	8381.66		0.47711391097092154	-0.74	0.05	0.00	1.35	0.02	0.65	0.02
P11216	2	Glycogen phosphorylase_ brain form OS=Homo sapiens OX=9606 GN=PYGB PE=1 SV=5	C-compound and carbohydrate metabolism	2313.76		0.05130330886411966	-2.97	0.44	0.00	1.90	0.04	0.10	0.04
H0YJF4	1	Cleavage and polyadenylation specificity factor subunit 2 (Fragment) OS=Homo sapiens OX=9606 GN=CPSF2 PE=1 SV=1	RNA processing	351.65	Controle	Controle	Controle	Controle	Controle
A0A1B0GW57	1	T-lymphoma invasion and metastasis-inducing protein 1 OS=Homo sapiens OX=9606 GN=TIAM1 PE=1 SV=1	Cellular signalling	268.56	Vivo	Vivo	Vivo	Vivo	Vivo
H3BMZ2	2	CCR4-NOT transcription complex subunit 1 (Fragment) OS=Homo sapiens OX=9606 GN=CNOT1 PE=1 SV=1	Transcriptional control	1242.84	Controle	Controle	Controle	Controle	Controle
G5E979	1	Cysteine protease OS=Homo sapiens OX=9606 GN=ATG4A PE=1 SV=1	Protein/peptide degradation - autophagy	592.73	Controle	Controle	Controle	Controle	Controle
D6RGK8	2	Receptor of-activated protein C kinase 1 OS=Homo sapiens OX=9606 GN=RACK1 PE=1 SV=1	Cellular signalling	12731.45	Controle	Controle	Controle	Controle	Controle
G5E977	2	Nicotinate phosphoribosyltransferase OS=Homo sapiens OX=9606 GN=NAPRT PE=1 SV=1	Stress response	2537.61	Controle	Controle	Controle	Controle	Controle
A0A0D9SFY5	2	Lamin-B1 (Fragment) OS=Homo sapiens OX=9606 GN=LMNB1 PE=1 SV=1	Cell death - apoptosis	1669.33		1.6160743848542962	0.48	0.10	1.00	0.76	0.05	1.24	0.05
A0A1B0GW44	2	Cathepsin D OS=Homo sapiens OX=9606 GN=CTSD PE=1 SV=1	Protein/peptide degradation - lysossome	12261.98		2.5092904318145997	0.92	0.05	1.00	0.57	0.02	1.43	0.02
A0A1B0GVS3	2	Alpha-centractin OS=Homo sapiens OX=9606 GN=ACTR1A PE=1 SV=1	Transport routes - vesicular transport (Golgi network, etc.)	235.30	Controle	Controle	Controle	Controle	Controle
A0A1B0GW42	2	Heterogeneous nuclear ribonucleoprotein F (Fragment) OS=Homo sapiens OX=9606 GN=HNRNPF PE=1 SV=1	RNA processing	1759.78	Controle	Controle	Controle	Controle	Controle
F8WCF6	2	Actin-related protein 2/3 complex subunit 4 OS=Homo sapiens OX=9606 GN=ARPC4-TTLL3 PE=3 SV=1	Cytoskeleton	5456.47		1.2840254166877414	0.25	0.15	1.00	0.87	0.07	1.13	0.07
Q5T8U3	2	60S ribosomal protein L7a (Fragment) OS=Homo sapiens OX=9606 GN=RPL7A PE=1 SV=1	Protein synthesis - ribossome biogenesis	1864.91	Controle	Controle	Controle	Controle	Controle
Q5T8U2	2	60S ribosomal protein L7a OS=Homo sapiens OX=9606 GN=RPL7A PE=1 SV=1	Protein synthesis - ribossome biogenesis	2301.70	Controle	Controle	Controle	Controle	Controle
H3BMX9	1	PSME3-interacting protein (Fragment) OS=Homo sapiens OX=9606 GN=PSME3IP1 PE=1 SV=1	Protein/peptide degradation	1611.13	Controle	Controle	Controle	Controle	Controle
E7EM57	2	Glucose-6-phosphate 1-dehydrogenase (Fragment) OS=Homo sapiens OX=9606 GN=G6PD PE=1 SV=1	C-compound and carbohydrate metabolism	1400.11	Controle	Controle	Controle	Controle	Controle
I3L1Y5	2	Protein disulfide-isomerase OS=Homo sapiens OX=9606 GN=P4HB PE=1 SV=1	Protein modification	2518.97	Controle	Controle	Controle	Controle	Controle
D6RGI1	1	Inorganic diphosphatase (Fragment) OS=Homo sapiens OX=9606 GN=PPA2 PE=1 SV=1	Electron transport and membrane-associated energy conservation	397.24	Controle	Controle	Controle	Controle	Controle
H0YJC4	1	Proteasome subunit alpha type-6 (Fragment) OS=Homo sapiens OX=9606 GN=PSMA6 PE=1 SV=1	Protein/peptide degradation	602.58	Controle	Controle	Controle	Controle	Controle
H0YJC0	2	26S proteasome regulatory subunit 10B (Fragment) OS=Homo sapiens OX=9606 GN=PSMC6 PE=1 SV=1	Protein/peptide degradation	1198.54	Controle	Controle	Controle	Controle	Controle
Q8NFI4	2	Putative protein FAM10A5 OS=Homo sapiens OX=9606 GN=ST13P5 PE=5 SV=1	Protein folding and stabilization	4104.27		2.6644562927498874	0.98	0.73	0.98	0.57	0.30	1.43	0.30
Q9NQA5	2	Transient receptor potential cation channel subfamily V member 5 OS=Homo sapiens OX=9606 GN=TRPV5 PE=1 SV=2	Transport facilities - Ion channels	700.04	Controle	Controle	Controle	Controle	Controle
O15511	2	Actin-related protein 2/3 complex subunit 5 OS=Homo sapiens OX=9606 GN=ARPC5 PE=1 SV=3	Immune response - Fc gamma R-mediated phagocytosis	3627.45	Controle	Controle	Controle	Controle	Controle
Q6DN03	2	Putative histone H2B type 2-C OS=Homo sapiens OX=9606 GN=H2BC20P PE=5 SV=3	DNA processing	1916.46	Controle	Controle	Controle	Controle	Controle
A0A1B0GVP3	2	Cathepsin D OS=Homo sapiens OX=9606 GN=CTSD PE=1 SV=1	Protein/peptide degradation - lysossome	10054.63		2.484322598538769	0.91	0.06	1.00	0.58	0.02	1.42	0.02
K7ENH5	2	Bleomycin hydrolase OS=Homo sapiens OX=9606 GN=BLMH PE=1 SV=1	Protein/peptide degradation	2634.80	Controle	Controle	Controle	Controle	Controle
P28066	2	Proteasome subunit alpha type-5 OS=Homo sapiens OX=9606 GN=PSMA5 PE=1 SV=3	Protein/peptide degradation	2681.30		0.9900498339704614	-0.01	0.10	0.43	1.00	0.05	1.00	0.05
P28062	2	Proteasome subunit beta type-8 OS=Homo sapiens OX=9606 GN=PSMB8 PE=1 SV=3	Protein/peptide degradation	1451.13	Controle	Controle	Controle	Controle	Controle
A0A7P0T899	1	Synaptosomal-associated protein 47 OS=Homo sapiens OX=9606 GN=SNAP47 PE=4 SV=1	Transporte routes - vesicular transport (Golgi network, etc.)	589.51	Controle	Controle	Controle	Controle	Controle
I3L1U9	2	Actin_ cytoplasmic 2 (Fragment) OS=Homo sapiens OX=9606 GN=ACTG1 PE=1 SV=1	Immune response - Neutrophil extracellular trap formation; Leukocyte transendothelial migration	19926.16		0.0075970131581683574	-4.88	2.41	0.02	1.92	0.21	0.08	0.21
A0A7P0T885	1	Endoplasmin OS=Homo sapiens OX=9606 GN=HSP90B1 PE=4 SV=1	Protein folding and stabilization	1563.03		0.5827482398695689	-0.54	0.49	0.00	1.26	0.22	0.74	0.22
J3KNQ6	1	Zinc finger protein 410 OS=Homo sapiens OX=9606 GN=ZNF410 PE=1 SV=1	Transcriptional control	176.50	Controle	Controle	Controle	Controle	Controle
A0A7P0T870	1	DNA damage-binding protein 1 OS=Homo sapiens OX=9606 GN=DDB1 PE=4 SV=1	DNA processing - DNA repair	523.60	Controle	Controle	Controle	Controle	Controle
H3BN34	2	Pyruvate kinase PKM (Fragment) OS=Homo sapiens OX=9606 GN=PKM PE=1 SV=8	Glycolysis and gluconeogenesis	14882.46	Controle	Controle	Controle	Controle	Controle
P10768	1	S-formylglutathione hydrolase OS=Homo sapiens OX=9606 GN=ESD PE=1 SV=2	Stress response	1667.33	Controle	Controle	Controle	Controle	Controle
A0A7P0T7U3	2	Peptidyl-prolyl cis-trans isomerase B OS=Homo sapiens OX=9606 GN=PPIB PE=4 SV=1	Protein folding and stabilization	9711.12	Controle	Controle	Controle	Controle	Controle
H3BMQ8	2	Fructose-bisphosphate aldolase (Fragment) OS=Homo sapiens OX=9606 GN=ALDOA PE=1 SV=1	Glycolysis and gluconeogenesis	20783.38	Controle	Controle	Controle	Controle	Controle
A0A7P0T861	2	Calreticulin OS=Homo sapiens OX=9606 GN=CALR PE=4 SV=1	Immune response - Antigen processing and presentation	19805.08		1.1853048534398558	0.17	0.03	1.00	0.91	0.02	1.09	0.02
P04083	2	Annexin A1 OS=Homo sapiens OX=9606 GN=ANXA1 PE=1 SV=2	Immune response	18072.62	Controle	Controle	Controle	Controle	Controle
A0A0D9SFP2	2	Hydroxyacyl-coenzyme A dehydrogenase_ mitochondrial OS=Homo sapiens OX=9606 GN=HADH PE=1 SV=1	Lipid, fatty acid and isoprenoid metabolism - Fatty acid metabolism	1448.48	Controle	Controle	Controle	Controle	Controle
P59190	2	Ras-related protein Rab-15 OS=Homo sapiens OX=9606 GN=RAB15 PE=1 SV=1	Nucleotide/nucleoside/nucleobase binding	2054.03	Controle	Controle	Controle	Controle	Controle
P04080	2	Cystatin-B OS=Homo sapiens OX=9606 GN=CSTB PE=1 SV=2	Regulation of protein activity	24948.13	Controle	Controle	Controle	Controle	Controle
P04075	2	Fructose-bisphosphate aldolase A OS=Homo sapiens OX=9606 GN=ALDOA PE=1 SV=2	Glycolysis and gluconeogenesis	39329.30	Controle	Controle	Controle	Controle	Controle
A0A7P0T844	1	Cathepsin S OS=Homo sapiens OX=9606 GN=CTSS PE=4 SV=1	Immune response - Antigen processing and presentation	1097.97	Controle	Controle	Controle	Controle	Controle
H0YIZ1	2	Epididymal secretory protein E1 (Fragment) OS=Homo sapiens OX=9606 GN=NPC2 PE=1 SV=1	Transport routes - vacuolar/lysosomal transport	8094.63	Controle	Controle	Controle	Controle	Controle
H0YIZ0	2	Glycine hydroxymethyltransferase (Fragment) OS=Homo sapiens OX=9606 GN=SHMT2 PE=1 SV=1	Amino acid metabolism	1896.92	Controle	Controle	Controle	Controle	Controle
A0A1B0GVI3	1	Keratin_ type I cytoskeletal 10 OS=Homo sapiens OX=9606 GN=KRT10 PE=1 SV=2	Cytoskeleton	474.68	Controle	Controle	Controle	Controle	Controle
Q92688	2	Acidic leucine-rich nuclear phosphoprotein 32 family member B OS=Homo sapiens OX=9606 GN=ANP32B PE=1 SV=1	Transport routes - nuclear transport	4256.03	Controle	Controle	Controle	Controle	Controle
K7ENA0	1	Glucose-6-phosphate isomerase (Fragment) OS=Homo sapiens OX=9606 GN=GPI PE=1 SV=8	Glycolysis and gluconeogenesis	348.13		0.1720448654637982	-1.76	1.39	0.00	1.63	0.36	0.37	0.36
A0A7P0T823	1	Endoplasmin OS=Homo sapiens OX=9606 GN=HSP90B1 PE=4 SV=1	Protein folding and stabilization	1736.63		0.7189237240046636	-0.33	0.32	0.01	1.16	0.16	0.84	0.16
P04040	2	Catalase OS=Homo sapiens OX=9606 GN=CAT PE=1 SV=3	Stress response	6229.48	Controle	Controle	Controle	Controle	Controle
A0A1B0GVF1	2	Uncharacterized protein (Fragment) OS=Homo sapiens OX=9606 PE=1 SV=1	Uncharacterized	3059.72	Controle	Controle	Controle	Controle	Controle
H0YIV4	2	Nucleosome assembly protein 1-like 1 (Fragment) OS=Homo sapiens OX=9606 GN=NAP1L1 PE=1 SV=1	DNA processing	13490.81		0.852143792013715	-0.16	0.20	0.07	1.08	0.10	0.92	0.10
H0YIV0	1	Endoplasmin OS=Homo sapiens OX=9606 GN=HSP90B1 PE=1 SV=2	Protein folding and stabilization	1736.63		0.7334469544756155	-0.31	0.33	0.05	1.15	0.16	0.85	0.16
I6L8B7	2	Fatty acid-binding protein 5 OS=Homo sapiens OX=9606 GN=FABP5 PE=1 SV=1	Lipid, fatty acid and isoprenoid metabolism	7791.91	Controle	Controle	Controle	Controle	Controle
F8WBW6	2	28 kDa heat- and acid-stable phosphoprotein OS=Homo sapiens OX=9606 GN=PDAP1 PE=1 SV=1	Cell growth	2964.96	Controle	Controle	Controle	Controle	Controle
J3KNI6	1	Integrin beta (Fragment) OS=Homo sapiens OX=9606 GN=ITGB2 PE=1 SV=1	Immune response - Neutrophil extracellular trap formation	2487.44	Controle	Controle	Controle	Controle	Controle
A0A1B0GVD5	2	Cathepsin D OS=Homo sapiens OX=9606 GN=CTSD PE=1 SV=1	Protein/peptide degradation - lysossome	12408.95		2.5092904318145997	0.92	0.04	1.00	0.57	0.02	1.43	0.02
D6RFZ9	2	Receptor of-activated protein C kinase 1 (Fragment) OS=Homo sapiens OX=9606 GN=RACK1 PE=1 SV=8	Cellular signalling	15001.35	Controle	Controle	Controle	Controle	Controle
A0A0C4DH44	2	60S ribosomal protein L30 OS=Homo sapiens OX=9606 GN=RPL30 PE=1 SV=1	Protein synthesis - ribossome biogenesis	31424.61	Controle	Controle	Controle	Controle	Controle
A0A2R8Y7X6	1	Peripheral plasma membrane protein CASK (Fragment) OS=Homo sapiens OX=9606 GN=CASK PE=1 SV=1	Cellular signalling	540.02	Controle	Controle	Controle	Controle	Controle
D6RFX4	2	Receptor of-activated protein C kinase 1 (Fragment) OS=Homo sapiens OX=9606 GN=RACK1 PE=1 SV=1	Cellular signalling	14931.79	Controle	Controle	Controle	Controle	Controle
H0YJ39	1	Inositol 1_4_5-triphosphate receptor-associated 2 (Fragment) OS=Homo sapiens OX=9606 GN=IRAG2 PE=1 SV=1	Immune response	243.41	Vivo	Vivo	Vivo	Vivo	Vivo
K7EN98	1	Tubulin beta-6 chain OS=Homo sapiens OX=9606 GN=TUBB6 PE=1 SV=1	Cytoskeleton	720.43	Controle	Controle	Controle	Controle	Controle
F8WBS5	2	60S ribosomal protein L35a OS=Homo sapiens OX=9606 GN=RPL35A PE=1 SV=1	Protein synthesis - ribossome biogenesis	1133.55	Vivo	Vivo	Vivo	Vivo	Vivo
A0A0C4DGQ5	1	Calcium-activated neutral proteinase small subunit OS=Homo sapiens OX=9606 GN=CAPNS1 PE=1 SV=1	Protein/peptide degradation	228.89	Vivo	Vivo	Vivo	Vivo	Vivo
A0A0D9SFF0	1	Forkhead box protein M1 OS=Homo sapiens OX=9606 GN=FOXM1 PE=1 SV=1	Transcriptional control	1009.05	Controle	Controle	Controle	Controle	Controle
A0A2R8Y879	2	Alpha-enolase (Fragment) OS=Homo sapiens OX=9606 GN=ENO1 PE=1 SV=1	Glycolysis and gluconeogenesis	51173.03	Controle	Controle	Controle	Controle	Controle
F8WBR5	2	Calmodulin-2 OS=Homo sapiens OX=9606 GN=CALM2 PE=1 SV=1	Cellular signalling	8218.57	Controle	Controle	Controle	Controle	Controle
A0A0C4DGP4	2	Glucosidase 2 subunit beta (Fragment) OS=Homo sapiens OX=9606 GN=PRKCSH PE=1 SV=1	Protein modification	883.48	Controle	Controle	Controle	Controle	Controle
A0A0D9SFE5	2	Lamin B1_ isoform CRA_a OS=Homo sapiens OX=9606 GN=LMNB1 PE=1 SV=1	Cell death - apoptosis	1902.56		1.5999941913100186	0.47	0.08	1.00	0.77	0.04	1.23	0.04
A0A0D9SFE4	1	Dynamin GTPase OS=Homo sapiens OX=9606 GN=DNM1 PE=1 SV=1	Transport routes - endocytosis	139.29	Vivo	Vivo	Vivo	Vivo	Vivo
J3KND3	2	Myosin light polypeptide 6 OS=Homo sapiens OX=9606 GN=MYL6 PE=1 SV=1	Muscle contraction	12055.66		0.5712090624869464	-0.56	0.07	0.00	1.27	0.03	0.73	0.03
H0YJ11	2	Alpha-actinin-1 (Fragment) OS=Homo sapiens OX=9606 GN=ACTN1 PE=1 SV=1	Cytoskeleton	2228.30	Controle	Controle	Controle	Controle	Controle
A0A2R8Y7U6	1	GATOR complex protein DEPDC5 OS=Homo sapiens OX=9606 GN=DEPDC5 PE=1 SV=1	Cellular signalling	303.18	Vivo	Vivo	Vivo	Vivo	Vivo
K7EMV3	2	Histone H3 OS=Homo sapiens OX=9606 GN=H3-3B PE=1 SV=1	Immune response - Neutrophil extracellular trap formation	5336.33		0.8187307506379741	-0.20	0.04	0.00	1.10	0.02	0.90	0.02
F8WC20	2	Drebrin-like protein OS=Homo sapiens OX=9606 GN=DBNL PE=1 SV=1	Transport routes - endocytosis	2500.08	Controle	Controle	Controle	Controle	Controle
P07954	2	Fumarate hydratase_ mitochondrial OS=Homo sapiens OX=9606 GN=FH PE=1 SV=3	Tricarboxylic-acid pathway (citrate cycle, Krebs cycle, TCA cycle)	2669.02	Controle	Controle	Controle	Controle	Controle
P07951	2	Tropomyosin beta chain OS=Homo sapiens OX=9606 GN=TPM2 PE=1 SV=1	Muscle contraction	10673.85		1.1274968485551935	0.12	0.06	1.00	0.94	0.03	1.06	0.03
Q0VDD7	1	Break repair meiotic recombinase recruitment factor 1 OS=Homo sapiens OX=9606 GN=BRME1 PE=1 SV=2	Cell cycle	714.30	Controle	Controle	Controle	Controle	Controle
P15559	1	NAD(P)H dehydrogenase [quinone] 1 OS=Homo sapiens OX=9606 GN=NQO1 PE=1 SV=1	Metabolism of vitamins, cofactors, and prosthetic groups	1058.66	Controle	Controle	Controle	Controle	Controle
H0YIN7	2	Peptidase_M24 domain-containing protein (Fragment) OS=Homo sapiens OX=9606 PE=1 SV=3	Unclassified	1855.79	Controle	Controle	Controle	Controle	Controle
A0A0D9SFB1	1	Dynamin GTPase OS=Homo sapiens OX=9606 GN=DNM1 PE=1 SV=1	Transport routes - endocytosis	139.29	Vivo	Vivo	Vivo	Vivo	Vivo
C9JE98	1	Nuclear receptor corepressor 2 OS=Homo sapiens OX=9606 GN=NCOR2 PE=1 SV=1	Transcriptional control	261.92	Controle	Controle	Controle	Controle	Controle
A0A0C4DGL3	2	Deoxyuridine 5'-triphosphate nucleotidohydrolase OS=Homo sapiens OX=9606 GN=DUT PE=1 SV=1	Nucleotide/nucleoside/nucleobase metabolism	5506.38	Controle	Controle	Controle	Controle	Controle
P60983	2	Glia maturation factor beta OS=Homo sapiens OX=9606 GN=GMFB PE=1 SV=2	Cytoskeleton	1902.26	Controle	Controle	Controle	Controle	Controle
P15531	2	Nucleoside diphosphate kinase A OS=Homo sapiens OX=9606 GN=NME1 PE=1 SV=1	Nucleotide/nucleoside/nucleobase metabolism	10461.85		0.9417645348472534	-0.06	0.07	0.05	1.03	0.03	0.97	0.03
P60981	2	Destrin OS=Homo sapiens OX=9606 GN=DSTN PE=1 SV=3	Cytoskeleton	376.53	Controle	Controle	Controle	Controle	Controle
K7EN36	2	V-type proton ATPase subunit a (Fragment) OS=Homo sapiens OX=9606 GN=ATP6V0A1 PE=1 SV=1	Electron transport and membrane-associated energy conservation	1994.40	Controle	Controle	Controle	Controle	Controle
A0A0C4DGK8	1	DNA-(apurinic or apyrimidinic site) endonuclease (Fragment) OS=Homo sapiens OX=9606 GN=APEX1 PE=1 SV=1	DNA recombination and DNA repair	2759.22	Controle	Controle	Controle	Controle	Controle
P07910	2	Heterogeneous nuclear ribonucleoproteins C1/C2 OS=Homo sapiens OX=9606 GN=HNRNPC PE=1 SV=4	RNA processing	9120.55	Controle	Controle	Controle	Controle	Controle
K7EN27	2	Maillard deglycase (Fragment) OS=Homo sapiens OX=9606 GN=PARK7 PE=1 SV=1	Stress response	13395.05		2.117000016612675	0.75	0.50	1.00	0.65	0.22	1.35	0.22
K7EMQ6	2	Asparagine--tRNA ligase_ cytoplasmic (Fragment) OS=Homo sapiens OX=9606 GN=NARS1 PE=1 SV=1	Protein synthesis - translation	1049.28	Controle	Controle	Controle	Controle	Controle
D6RG15	1	Twinfilin-2 OS=Homo sapiens OX=9606 GN=TWF2 PE=1 SV=1	Protein binding	1371.79	Controle	Controle	Controle	Controle	Controle
A0A0C4DGI3	2	Citrate synthase OS=Homo sapiens OX=9606 GN=CS PE=1 SV=1	Tricarboxylic-acid pathway (citrate cycle, Krebs cycle, TCA cycle)	11319.46	Controle	Controle	Controle	Controle	Controle
P11142	2	Heat shock cognate 71 kDa protein OS=Homo sapiens OX=9606 GN=HSPA8 PE=1 SV=1	Immune response - Antigen processing and presentation	44297.06		0.6505090900705129	-0.43	0.06	0.00	1.21	0.03	0.79	0.03
A0A1B0GUW4	1	Acid ceramidase (Fragment) OS=Homo sapiens OX=9606 GN=ASAH1 PE=1 SV=1	Lipid, fatty acid and isoprenoid metabolism - Sphingolipid metabolism	1092.41	Controle	Controle	Controle	Controle	Controle
H0YIH9	2	Protein canopy homolog 2 (Fragment) OS=Homo sapiens OX=9606 GN=CNPY2 PE=1 SV=1	Subcellular Localization - endoplasmic reticulum	394.22	Controle	Controle	Controle	Controle	Controle
A0A2R8Y7M3	2	Radixin OS=Homo sapiens OX=9606 GN=RDX PE=1 SV=1	Cytoskeleton	1047.35	Controle	Controle	Controle	Controle	Controle
F8WBI5	2	Protein NipSnap homolog 2 OS=Homo sapiens OX=9606 GN=NIPSNAP2 PE=1 SV=1	Electron transport and membrane-associated energy conservation	634.52	Controle	Controle	Controle	Controle	Controle
K7EMN2	2	6-phosphogluconate dehydrogenase_ decarboxylating (Fragment) OS=Homo sapiens OX=9606 GN=PGD PE=1 SV=1	C-compound and carbohydrate metabolism	16467.35		1.476980772754263	0.39	0.04	1.00	0.81	0.02	1.19	0.02
C9JDS9	2	Tubulin alpha-4A chain (Fragment) OS=Homo sapiens OX=9606 GN=TUBA4A PE=1 SV=1	Cytoskeleton	870.08	Controle	Controle	Controle	Controle	Controle
D6RFM3	2	Heterogeneous nuclear ribonucleoprotein H (Fragment) OS=Homo sapiens OX=9606 GN=HNRNPH1 PE=1 SV=1	RNA processing	3100.12	Controle	Controle	Controle	Controle	Controle
Q93079	2	Histone H2B type 1-H OS=Homo sapiens OX=9606 GN=H2BC9 PE=1 SV=3	Immune response - Neutrophil extracellular trap formation	16807.41	Controle	Controle	Controle	Controle	Controle
Q93077	2	Histone H2A type 1-C OS=Homo sapiens OX=9606 GN=H2AC6 PE=1 SV=3	Immune response - Neutrophil extracellular trap formation	8902.71	Controle	Controle	Controle	Controle	Controle
J3KMY5	2	Epididymal secretory protein E1 OS=Homo sapiens OX=9606 GN=NPC2 PE=1 SV=1	Transport routes - vacuolar/lysosomal transport	9755.63	Controle	Controle	Controle	Controle	Controle
H3BLZ3	1	Protein KIBRA (Fragment) OS=Homo sapiens OX=9606 GN=WWC1 PE=1 SV=1	Cellular signalling	568.91	Controle	Controle	Controle	Controle	Controle
K7EML9	2	Thioredoxin-like protein 1 (Fragment) OS=Homo sapiens OX=9606 GN=TXNL1 PE=1 SV=1	Regulation of protein activity	940.43	Controle	Controle	Controle	Controle	Controle
F8WBG8	2	Drebrin-like protein OS=Homo sapiens OX=9606 GN=DBNL PE=1 SV=1	Transport routes - endocytosis	3648.24	Controle	Controle	Controle	Controle	Controle
A0A1B0GUS4	1	Ubiquitin-conjugating enzyme E2 L5 OS=Homo sapiens OX=9606 GN=UBE2L5 PE=2 SV=1	Protein/peptide degradation	718.70	Controle	Controle	Controle	Controle	Controle
Q93050	2	V-type proton ATPase 116 kDa subunit a1 OS=Homo sapiens OX=9606 GN=ATP6V0A1 PE=1 SV=3	Electron transport and membrane-associated energy conservation	2050.49	Controle	Controle	Controle	Controle	Controle
A0A0C4DGD1	2	Calpain inhibitor OS=Homo sapiens OX=9606 GN=CAST PE=1 SV=1	Regulation of protein activity	1712.27		1.1502737995428438	0.14	1.11	0.92	0.91	0.50	1.09	0.50
P60900	2	Proteasome subunit alpha type-6 OS=Homo sapiens OX=9606 GN=PSMA6 PE=1 SV=1	Protein/peptide degradation	1950.44	Controle	Controle	Controle	Controle	Controle
Q93045	2	Stathmin-2 OS=Homo sapiens OX=9606 GN=STMN2 PE=1 SV=3	Cytoskeleton	1093.45	Vivo	Vivo	Vivo	Vivo	Vivo
H3BM89	2	60S ribosomal protein L4 OS=Homo sapiens OX=9606 GN=RPL4 PE=1 SV=1	Protein synthesis - ribossome biogenesis	1379.98	Controle	Controle	Controle	Controle	Controle
H0YIC4	2	Citrate synthase (Fragment) OS=Homo sapiens OX=9606 GN=CS PE=1 SV=1	Tricarboxylic-acid pathway (citrate cycle, Krebs cycle, TCA cycle)	374.11	Controle	Controle	Controle	Controle	Controle
A0A1B0GV23	2	Cathepsin D OS=Homo sapiens OX=9606 GN=CTSD PE=1 SV=1	Protein/peptide degradation - lysossome	12408.95		2.5092904318145997	0.92	0.05	1.00	0.57	0.02	1.43	0.02
A0A0C4DGB5	2	Calpain inhibitor OS=Homo sapiens OX=9606 GN=CAST PE=1 SV=2	Regulation of protein activity	9044.76		1.2840254166877414	0.25	0.11	1.00	0.87	0.06	1.13	0.06
A0A0C4DGB2	1	Glutamate--cysteine ligase OS=Homo sapiens OX=9606 GN=GCLC PE=1 SV=1	Amino acid metabolism	158.26	Vivo	Vivo	Vivo	Vivo	Vivo
D6RFH2	2	Protein CDV3 homolog OS=Homo sapiens OX=9606 GN=CDV3 PE=1 SV=1	Subcellular Localization - Cytoplasm	6244.63	Controle	Controle	Controle	Controle	Controle
J3KN67	2	Tropomyosin alpha-3 chain OS=Homo sapiens OX=9606 GN=TPM3 PE=1 SV=1	Cytoskeleton	15491.20		1.1162780697935177	0.11	0.06	1.00	0.95	0.03	1.05	0.03
A0A2R8Y7G7	2	Ras-related protein Rab-15 OS=Homo sapiens OX=9606 GN=RAB15 PE=1 SV=1	Nucleotide/nucleoside/nucleobase binding	1066.94	Controle	Controle	Controle	Controle	Controle
K7EMH1	2	60S ribosomal protein L22 (Fragment) OS=Homo sapiens OX=9606 GN=RPL22 PE=1 SV=1	Protein synthesis - ribossome biogenesis	2447.44	Controle	Controle	Controle	Controle	Controle
C9JDM3	2	Ran-specific GTPase-activating protein (Fragment) OS=Homo sapiens OX=9606 GN=RANBP1 PE=1 SV=8	Transport routes - nuclear transport	4874.70		1.3498588236675741	0.30	0.06	1.00	0.85	0.03	1.15	0.03
A0A1B0GV06	1	Acid ceramidase (Fragment) OS=Homo sapiens OX=9606 GN=ASAH1 PE=1 SV=1	Lipid, fatty acid and isoprenoid metabolism - Sphingolipid metabolism	1092.41	Controle	Controle	Controle	Controle	Controle
F8WBB2	2	Drebrin-like protein OS=Homo sapiens OX=9606 GN=DBNL PE=1 SV=1	Transport routes - endocytosis	2500.08	Controle	Controle	Controle	Controle	Controle
D6RFE4	2	Alcohol dehydrogenase class-3 OS=Homo sapiens OX=9606 GN=ADH5 PE=1 SV=1	C-compound and carbohydrate metabolism	4615.11	Controle	Controle	Controle	Controle	Controle
K7EME7	2	Thioredoxin-like protein 1 (Fragment) OS=Homo sapiens OX=9606 GN=TXNL1 PE=1 SV=1	Regulation of protein activity	239.77	Controle	Controle	Controle	Controle	Controle
I3L155	1	Major vault protein (Fragment) OS=Homo sapiens OX=9606 GN=MVP PE=1 SV=1	Nucleic acid binding	173.44	Vivo	Vivo	Vivo	Vivo	Vivo
K7EME0	2	3-ketoacyl-CoA thiolase_ mitochondrial OS=Homo sapiens OX=9606 GN=ACAA2 PE=1 SV=1	Lipid, fatty acid and isoprenoid metabolism - beta-oxidation	3617.26	Controle	Controle	Controle	Controle	Controle
O60814	2	Histone H2B type 1-K OS=Homo sapiens OX=9606 GN=H2BC12 PE=1 SV=3	Immune response - Neutrophil extracellular trap formation	16807.41	Controle	Controle	Controle	Controle	Controle
O60812	2	Heterogeneous nuclear ribonucleoprotein C-like 1 OS=Homo sapiens OX=9606 GN=HNRNPCL1 PE=1 SV=1	DNA processing	2334.81	Controle	Controle	Controle	Controle	Controle
Q5T7N0	2	60S ribosomal protein L5 (Fragment) OS=Homo sapiens OX=9606 GN=RPL5 PE=1 SV=2	Protein synthesis - ribossome biogenesis	5214.33	Controle	Controle	Controle	Controle	Controle
I3L0S0	2	Protein disulfide-isomerase OS=Homo sapiens OX=9606 GN=P4HB PE=1 SV=2	Protein modification	24980.93		1.2214027618002337	0.20	0.03	1.00	0.90	0.01	1.10	0.01
P22626	2	Heterogeneous nuclear ribonucleoproteins A2/B1 OS=Homo sapiens OX=9606 GN=HNRNPA2B1 PE=1 SV=2	RNA processing	12844.01	Controle	Controle	Controle	Controle	Controle
A0A1B0GUK8	2	RNA-binding motif protein_ X-linked-like-1 (Fragment) OS=Homo sapiens OX=9606 GN=RBMXL1 PE=1 SV=1	RNA processing	2724.18	Controle	Controle	Controle	Controle	Controle
I3L137	1	Putative zinc finger protein 66 OS=Homo sapiens OX=9606 GN=ZNF66 PE=4 SV=1	Transcriptional control	392.42	Vivo	Vivo	Vivo	Vivo	Vivo
Q92598	2	Heat shock protein 105 kDa OS=Homo sapiens OX=9606 GN=HSPH1 PE=1 SV=1	Protein/peptide degradation	6471.98		1.5068177797240532	0.41	0.10	1.00	0.80	0.05	1.20	0.05
O14979	2	Heterogeneous nuclear ribonucleoprotein D-like OS=Homo sapiens OX=9606 GN=HNRNPDL PE=1 SV=3	Transcriptional control	6526.85	Controle	Controle	Controle	Controle	Controle
O14976	1	Cyclin-G-associated kinase OS=Homo sapiens OX=9606 GN=GAK PE=1 SV=2	Cell cycle	1051.12	Controle	Controle	Controle	Controle	Controle
A0A1B0GUH5	1	Ceramidase OS=Homo sapiens OX=9606 GN=ASAH1 PE=1 SV=1	Lipid, fatty acid and isoprenoid metabolism - Sphingolipid metabolism	1092.41	Controle	Controle	Controle	Controle	Controle
O14950	2	Myosin regulatory light chain 12B OS=Homo sapiens OX=9606 GN=MYL12B PE=1 SV=2	Cell motility	5497.93		1.4918247065332384	0.40	0.06	1.00	0.80	0.03	1.20	0.03
H0YHX9	2	Nascent polypeptide-associated complex subunit alpha OS=Homo sapiens OX=9606 GN=NACA PE=1 SV=2	Protein targeting, sorting and translocation	2657.93		1.8776105703111983	0.63	0.69	0.95	0.70	0.33	1.30	0.33
H0YI98	1	Dynactin subunit 2 (Fragment) OS=Homo sapiens OX=9606 GN=DCTN2 PE=1 SV=1	Cell cycle	381.79	Controle	Controle	Controle	Controle	Controle
A0A1B0GUG1	1	Ceramidase OS=Homo sapiens OX=9606 GN=ASAH1 PE=1 SV=1	Lipid, fatty acid and isoprenoid metabolism - Sphingolipid metabolism	1092.41	Controle	Controle	Controle	Controle	Controle
Q5T7I8	1	SHC-transforming protein 3 OS=Homo sapiens OX=9606 GN=SHC3 PE=1 SV=1	Immune response - Chemokine signaling pathway; Natural killer cell mediated cytotoxicity	705.25	Controle	Controle	Controle	Controle	Controle
Q07955	2	Serine/arginine-rich splicing factor 1 OS=Homo sapiens OX=9606 GN=SRSF1 PE=1 SV=2	RNA processing	3153.55	Controle	Controle	Controle	Controle	Controle
A0A0C4DFV9	2	Protein SET OS=Homo sapiens OX=9606 GN=SET PE=1 SV=1	Transcriptional control	7471.72		0.8269591359149865	-0.19	0.08	0.00	1.09	0.04	0.91	0.04
F8WAX3	1	GATOR complex protein DEPDC5 (Fragment) OS=Homo sapiens OX=9606 GN=DEPDC5 PE=1 SV=2	Cellular signalling	296.38	Vivo	Vivo	Vivo	Vivo	Vivo
P61353	2	60S ribosomal protein L27 OS=Homo sapiens OX=9606 GN=RPL27 PE=1 SV=2	Protein synthesis - ribossome biogenesis	2754.63	Controle	Controle	Controle	Controle	Controle
A0A1B0GUE3	1	Acid ceramidase OS=Homo sapiens OX=9606 GN=ASAH1 PE=1 SV=1	Lipid, fatty acid and isoprenoid metabolism - Sphingolipid metabolism	1092.41	Controle	Controle	Controle	Controle	Controle
F8WB84	1	Sonic hedgehog protein OS=Homo sapiens OX=9606 GN=SHH PE=1 SV=1	Cellular signalling	1038.38	Controle	Controle	Controle	Controle	Controle
P19878	1	Neutrophil cytosol factor 2 OS=Homo sapiens OX=9606 GN=NCF2 PE=1 SV=2	Immune response	334.05	Vivo	Vivo	Vivo	Vivo	Vivo
P27482	2	Calmodulin-like protein 3 OS=Homo sapiens OX=9606 GN=CALML3 PE=1 SV=2	Regulation of protein activity	301.16	Controle	Controle	Controle	Controle	Controle
F8WB73	1	Drebrin-like protein OS=Homo sapiens OX=9606 GN=DBNL PE=1 SV=1	Transport routes - endocytosis	658.04	Controle	Controle	Controle	Controle	Controle
F8WB72	2	60S ribosomal protein L35a OS=Homo sapiens OX=9606 GN=RPL35A PE=1 SV=1	Protein synthesis - ribossome biogenesis	1133.55	Vivo	Vivo	Vivo	Vivo	Vivo
A0A0D9SEI8	2	Y-box-binding protein 3 (Fragment) OS=Homo sapiens OX=9606 GN=YBX3 PE=1 SV=1	Transcriptional control	12425.60		0.7261490422675136	-0.32	0.14	0.00	1.16	0.07	0.84	0.07
Q92529	1	SHC-transforming protein 3 OS=Homo sapiens OX=9606 GN=SHC3 PE=1 SV=1	Immune response - Chemokine signaling pathway; Natural killer cell mediated cytotoxicity	826.62	Controle	Controle	Controle	Controle	Controle
A0A2R8Y6Y2	1	GATOR complex protein DEPDC5 OS=Homo sapiens OX=9606 GN=DEPDC5 PE=1 SV=1	Cellular signalling	296.38	Vivo	Vivo	Vivo	Vivo	Vivo
F8WB63	2	Actin_ gamma-enteric smooth muscle OS=Homo sapiens OX=9606 GN=ACTG2 PE=1 SV=1	Muscle contraction	16566.76		1.9155407833438443	0.65	0.07	1.00	0.68	0.03	1.32	0.03
H0YI43	2	Myosin light polypeptide 6 (Fragment) OS=Homo sapiens OX=9606 GN=MYL6 PE=1 SV=1	Muscle contraction	10483.03		0.4106557586268232	-0.89	0.07	0.00	1.42	0.03	0.58	0.03
A0A2R8Y798	2	Alpha-enolase OS=Homo sapiens OX=9606 GN=ENO1 PE=1 SV=1	Glycolysis and gluconeogenesis	4990.68	Controle	Controle	Controle	Controle	Controle
A0A2R8Y793	2	Actin_ cytoplasmic 1 (Fragment) OS=Homo sapiens OX=9606 GN=ACTB PE=1 SV=1	Cytoskeleton	38581.02		0.004253555582554854	-5.46	0.43	0.00	1.99	0.00	0.01	0.00
D6RF98	1	Recombining-binding protein suppressor of hairless OS=Homo sapiens OX=9606 GN=RBPJ PE=1 SV=2	Immune response - Th1 and Th2 differentiation	323.13	Vivo	Vivo	Vivo	Vivo	Vivo
I3L0I7	1	Zinc finger protein 140 (Fragment) OS=Homo sapiens OX=9606 GN=ZNF140 PE=1 SV=1	Transcriptional control	569.14	Controle	Controle	Controle	Controle	Controle
P61313	2	60S ribosomal protein L15 OS=Homo sapiens OX=9606 GN=RPL15 PE=1 SV=2	Protein synthesis - ribosome biogenesis	3376.47	Controle	Controle	Controle	Controle	Controle
H0YI37	2	ATP synthase subunit beta_ mitochondrial (Fragment) OS=Homo sapiens OX=9606 GN=ATP5F1B PE=1 SV=1	Electron transport and membrane-associated energy conservation	6106.11	Controle	Controle	Controle	Controle	Controle
A0A1B0GUA4	1	Ceramidase OS=Homo sapiens OX=9606 GN=ASAH1 PE=1 SV=1	Lipid, fatty acid and isoprenoid metabolism - Sphingolipid metabolism	1092.41	Controle	Controle	Controle	Controle	Controle
Q5T7C4	2	High mobility group protein B1 OS=Homo sapiens OX=9606 GN=HMGB1 PE=1 SV=1	Immune response	1650.26	Controle	Controle	Controle	Controle	Controle
K7EM90	2	2-phospho-D-glycerate hydro-lyase (Fragment) OS=Homo sapiens OX=9606 GN=ENO1 PE=1 SV=1	Glycolysis and gluconeogenesis	52315.97	Controle	Controle	Controle	Controle	Controle
A0A0C4DG17	2	40S ribosomal protein SA OS=Homo sapiens OX=9606 GN=RPSA PE=1 SV=1	Protein synthesis - ribossome biogenesis	19459.28	Controle	Controle	Controle	Controle	Controle
K7ELW0	2	Parkinson disease protein 7 OS=Homo sapiens OX=9606 GN=PARK7 PE=1 SV=1	Stress response	17649.65		3.7061735001412437	1.31	0.34	1.00	0.43	0.11	1.57	0.11
P07864	2	L-lactate dehydrogenase C chain OS=Homo sapiens OX=9606 GN=LDHC PE=1 SV=4	C-compound and carbohydrate metabolism	748.34	Controle	Controle	Controle	Controle	Controle
H0YI18	1	Protein canopy homolog 2 (Fragment) OS=Homo sapiens OX=9606 GN=CNPY2 PE=1 SV=1	Subcellular Localization - endoplasmic reticulum	425.97	Controle	Controle	Controle	Controle	Controle
F8WAQ7	1	Hsc70-interacting protein OS=Homo sapiens OX=9606 GN=ST13 PE=4 SV=1	Protein folding and stabilization	163.50	Vivo	Vivo	Vivo	Vivo	Vivo
K7EM73	1	Calcium-activated neutral proteinase small subunit (Fragment) OS=Homo sapiens OX=9606 GN=CAPNS1 PE=1 SV=1	Protein/peptide degradation	195.62	Vivo	Vivo	Vivo	Vivo	Vivo
P07858	2	Cathepsin B OS=Homo sapiens OX=9606 GN=CTSB PE=1 SV=3	Immune response - Antigen processing and presentation	6229.65	Controle	Controle	Controle	Controle	Controle
D6RF62	2	AIR carboxylase OS=Homo sapiens OX=9606 GN=PAICS PE=1 SV=1	Nucleotide/nucleoside/nucleobase metabolism	1750.27	Controle	Controle	Controle	Controle	Controle
F8WB19	2	Solute carrier family 35 member F6 OS=Homo sapiens OX=9606 GN=SLC35F6 PE=1 SV=1	Cell death	566.37	Vivo	Vivo	Vivo	Vivo	Vivo
B7ZW38	2	Heterogeneous nuclear ribonucleoprotein C-like 3 OS=Homo sapiens OX=9606 GN=HNRNPCL3 PE=2 SV=1	Nucleic acid binding - RNA binding	2337.08	Controle	Controle	Controle	Controle	Controle
A0A0C4DFM8	1	Myosin-14 OS=Homo sapiens OX=9606 GN=MYH14 PE=1 SV=1	Muscle contraction	328.34	Controle	Controle	Controle	Controle	Controle
D6RF44	2	Heterogeneous nuclear ribonucleoprotein D0 (Fragment) OS=Homo sapiens OX=9606 GN=HNRNPD PE=1 SV=8	RNA processing	14595.07	Controle	Controle	Controle	Controle	Controle
A0A2R8Y738	2	Ribosomal protein L15 (Fragment) OS=Homo sapiens OX=9606 GN=RPL15 PE=1 SV=1	Protein synthesis - ribosome biogenesis	2679.69	Controle	Controle	Controle	Controle	Controle
K7EM49	2	Phosphogluconate dehydrogenase (NADP(+)-dependent_ decarboxylating) (Fragment) OS=Homo sapiens OX=9606 GN=PGD PE=1 SV=1	C-compound and carbohydrate metabolism	18410.77		1.1051709197224806	0.10	0.80	0.79	0.94	0.37	1.06	0.37
H0YHL7	2	Coronin-1C (Fragment) OS=Homo sapiens OX=9606 GN=CORO1C PE=1 SV=1	Cytoskeleton	990.44	Controle	Controle	Controle	Controle	Controle
A0A1B0GTZ5	1	Ceramidase OS=Homo sapiens OX=9606 GN=ASAH1 PE=1 SV=1	Lipid, fatty acid and isoprenoid metabolism - Sphingolipid metabolism	1092.41	Controle	Controle	Controle	Controle	Controle
H0YHL1	1	Dynactin subunit 2 (Fragment) OS=Homo sapiens OX=9606 GN=DCTN2 PE=1 SV=1	Cell cycle	680.67	Controle	Controle	Controle	Controle	Controle
K7EM38	2	Actin_ cytoplasmic 2 (Fragment) OS=Homo sapiens OX=9606 GN=ACTG1 PE=1 SV=1	Immune response - Neutrophil extracellular trap formation; Leukocyte transendothelial migration	18212.88		1.9347923851439806	0.66	0.08	1.00	0.68	0.03	1.32	0.03
K7ELR7	2	Glucose-6-phosphate isomerase (Fragment) OS=Homo sapiens OX=9606 GN=GPI PE=1 SV=1	Glycolysis and gluconeogenesis	1279.05		3.455613497717974	1.24	0.69	1.00	0.46	0.23	1.54	0.23
D6REQ6	1	Ribonuclease T2 OS=Homo sapiens OX=9606 GN=RNASET2 PE=1 SV=1	Immune response	1188.33	Controle	Controle	Controle	Controle	Controle
D6RF23	2	Receptor of-activated protein C kinase 1 OS=Homo sapiens OX=9606 GN=RACK1 PE=1 SV=1	Cellular signalling	3721.49	Controle	Controle	Controle	Controle	Controle
Q96QV6	2	Histone H2A type 1-A OS=Homo sapiens OX=9606 GN=H2AC1 PE=1 SV=3	Immune response - Neutrophil extracellular trap formation	3271.32	Controle	Controle	Controle	Controle	Controle
K7EM24	2	V-type proton ATPase subunit a (Fragment) OS=Homo sapiens OX=9606 GN=ATP6V0A1 PE=1 SV=1	Electron transport and membrane-associated energy conservation	2007.44	Controle	Controle	Controle	Controle	Controle
D6REP8	2	Histidine triad nucleotide-binding protein 1 OS=Homo sapiens OX=9606 GN=HINT1 PE=1 SV=1	Nucleotide/nucleoside/nucleobase metabolism	2775.44	Controle	Controle	Controle	Controle	Controle
D6RF17	2	Heterogeneous nuclear ribonucleoprotein H (Fragment) OS=Homo sapiens OX=9606 GN=HNRNPH1 PE=1 SV=1	RNA processing	1618.88	Controle	Controle	Controle	Controle	Controle
K7EM20	2	14-3-3 protein epsilon (Fragment) OS=Homo sapiens OX=9606 GN=YWHAE PE=1 SV=1	Cellular signalling	12774.67		1.476980772754263	0.39	0.08	1.00	0.81	0.04	1.19	0.04
A0A1B0GU92	2	Peptidase A1 domain-containing protein OS=Homo sapiens OX=9606 PE=1 SV=1	Protein/peptide degradation	12054.32		2.534509195746077	0.93	0.05	1.00	0.57	0.02	1.43	0.02
K7EM18	1	Eukaryotic translation initiation factor 1 OS=Homo sapiens OX=9606 GN=EIF1 PE=1 SV=1	Protein synthesis - translation	1658.76	Controle	Controle	Controle	Controle	Controle
A8MZI4	2	Ras-related protein Rab-37 OS=Homo sapiens OX=9606 GN=RAB37 PE=1 SV=1	Protein transport	1123.17	Controle	Controle	Controle	Controle	Controle
P58546	2	Myotrophin OS=Homo sapiens OX=9606 GN=MTPN PE=1 SV=2	Cell differentiation	5007.69	Controle	Controle	Controle	Controle	Controle
Q8NE09	1	Regulator of G-protein signaling 22 OS=Homo sapiens OX=9606 GN=RGS22 PE=1 SV=3	Cellular signalling	618.01		5.640654016015257	1.73	0.46	1.00	0.31	0.12	1.69	0.12
K7EM02	2	Katanin p60 ATPase-containing subunit A-like 2 (Fragment) OS=Homo sapiens OX=9606 GN=KATNAL2 PE=1 SV=1	Cytoskeleton	1060.71	Controle	Controle	Controle	Controle	Controle
P11021	2	Endoplasmic reticulum chaperone BiP OS=Homo sapiens OX=9606 GN=HSPA5 PE=1 SV=2	Immune response - Antigen processing and presentation	21224.68		0.7866278652863541	-0.24	0.07	0.00	1.12	0.03	0.88	0.03
A0A1B0GTU1	1	Zinc finger CCCH domain-containing protein 11B OS=Homo sapiens OX=9606 GN=ZC3H11B PE=4 SV=1	Transported compounds (substrates) - RNA transport	611.43		0.9323938196280732	-0.07	0.58	0.44	1.04	0.28	0.96	0.28
Q5T6W2	1	Heterogeneous nuclear ribonucleoprotein K (Fragment) OS=Homo sapiens OX=9606 GN=HNRNPK PE=1 SV=1	RNA processing	396.35	Controle	Controle	Controle	Controle	Controle
K7ELL7	2	Glucosidase 2 subunit beta OS=Homo sapiens OX=9606 GN=PRKCSH PE=1 SV=1	Protein modification	3800.74		0.8105842512847916	-0.21	0.08	0.00	1.10	0.04	0.90	0.04
C9JCQ4	1	60 kDa heat shock protein_ mitochondrial (Fragment) OS=Homo sapiens OX=9606 GN=HSPD1 PE=1 SV=1	Protein folding and stabilization	282.54	Controle	Controle	Controle	Controle	Controle
A0A1B0GU45	1	Inositol 1_4_5-triphosphate receptor-associated 2 OS=Homo sapiens OX=9606 GN=IRAG2 PE=1 SV=1	Immune response	514.40	Vivo	Vivo	Vivo	Vivo	Vivo
H0YHE0	1	HEAT repeat-containing protein 5A (Fragment) OS=Homo sapiens OX=9606 GN=HEATR5A PE=1 SV=1	Transport routes - endocytosis	497.64	Controle	Controle	Controle	Controle	Controle
A0A2R8Y6J3	2	60S ribosomal protein L5 (Fragment) OS=Homo sapiens OX=9606 GN=RPL5 PE=1 SV=1	Protein synthesis - ribossome biogenesis	6229.08	Controle	Controle	Controle	Controle	Controle
A0A2R8Y6I8	2	Alpha-enolase (Fragment) OS=Homo sapiens OX=9606 GN=ENO1 PE=1 SV=1	Glycolysis and gluconeogenesis	46182.34	Controle	Controle	Controle	Controle	Controle
K7ELJ7	1	Calcium-activated neutral proteinase small subunit OS=Homo sapiens OX=9606 GN=CAPNS1 PE=1 SV=1	Protein/peptide degradation	251.27	Vivo	Vivo	Vivo	Vivo	Vivo
Q9UBT2	1	SUMO-activating enzyme subunit 2 OS=Homo sapiens OX=9606 GN=UBA2 PE=1 SV=2	Protein/peptide degradation	645.98	Controle	Controle	Controle	Controle	Controle
H0YHC3	2	Nucleosome assembly protein 1-like 1 (Fragment) OS=Homo sapiens OX=9606 GN=NAP1L1 PE=1 SV=1	DNA processing	12126.71	Controle	Controle	Controle	Controle	Controle
A0A2R8Y6H8	1	GATOR complex protein DEPDC5 OS=Homo sapiens OX=9606 GN=DEPDC5 PE=1 SV=1	Cellular signalling	299.19	Vivo	Vivo	Vivo	Vivo	Vivo
A0A1B0GTP7	1	Acid ceramidase OS=Homo sapiens OX=9606 GN=ASAH1 PE=1 SV=1	Lipid, fatty acid and isoprenoid metabolism - Sphingolipid metabolism	1092.41	Controle	Controle	Controle	Controle	Controle
A0A2R8Y6G7	1	Nucleobindin-2 OS=Homo sapiens OX=9606 GN=NUCB2 PE=1 SV=1	Calcium binding	633.81	Controle	Controle	Controle	Controle	Controle
A0A2R8Y6G6	2	2-phospho-D-glycerate hydro-lyase OS=Homo sapiens OX=9606 GN=ENO1 PE=1 SV=1	Glycolysis and gluconeogenesis	23270.41	Controle	Controle	Controle	Controle	Controle
Q9UBR2	2	Cathepsin Z OS=Homo sapiens OX=9606 GN=CTSZ PE=1 SV=1	Protein/peptide degradation - lysossome	1369.95	Controle	Controle	Controle	Controle	Controle
H0YHA7	2	60S ribosomal protein L18 (Fragment) OS=Homo sapiens OX=9606 GN=RPL18 PE=1 SV=1	Protein synthesis - ribossome biogenesis	4051.41	Controle	Controle	Controle	Controle	Controle
P10599	2	Thioredoxin OS=Homo sapiens OX=9606 GN=TXN PE=1 SV=3	Stress response	7245.89	Controle	Controle	Controle	Controle	Controle
A0A1B0GU03	2	Peptidase A1 domain-containing protein OS=Homo sapiens OX=9606 PE=1 SV=1	Protein/peptide degradation	12054.32		2.5092904318145997	0.92	0.05	1.00	0.57	0.02	1.43	0.02
Q9UBQ7	2	Glyoxylate reductase/hydroxypyruvate reductase OS=Homo sapiens OX=9606 GN=GRHPR PE=1 SV=1	C-compound and carbohydrate metabolism	1690.10	Controle	Controle	Controle	Controle	Controle
A0A2R8Y6F4	1	GATOR complex protein DEPDC5 OS=Homo sapiens OX=9606 GN=DEPDC5 PE=1 SV=1	Cellular signalling	296.38	Vivo	Vivo	Vivo	Vivo	Vivo
K7ELG8	2	Putative Polycomb group protein ASXL3 OS=Homo sapiens OX=9606 GN=ASXL3 PE=1 SV=1	Transcriptional control	1879.09	Controle	Controle	Controle	Controle	Controle
Q9UBQ0	2	Vacuolar protein sorting-associated protein 29 OS=Homo sapiens OX=9606 GN=VPS29 PE=1 SV=1	Transport routes - endocytosis	2030.72	Controle	Controle	Controle	Controle	Controle
O60739	1	Eukaryotic translation initiation factor 1b OS=Homo sapiens OX=9606 GN=EIF1B PE=1 SV=2	Protein synthesis - translation	1746.20	Controle	Controle	Controle	Controle	Controle
D6REE5	2	Receptor of-activated protein C kinase 1 (Fragment) OS=Homo sapiens OX=9606 GN=RACK1 PE=1 SV=1	Cellular signalling	18875.79	Controle	Controle	Controle	Controle	Controle
X6R7Y7	1	Intraflagellar transport protein 25 homolog OS=Homo sapiens OX=9606 GN=HSPB11 PE=1 SV=1	Subcellular Localization - Centrosome	823.51	Controle	Controle	Controle	Controle	Controle
A0A1B0GTM3	1	Ceramidase OS=Homo sapiens OX=9606 GN=ASAH1 PE=1 SV=1	Lipid, fatty acid and isoprenoid metabolism - Sphingolipid metabolism	1092.41	Controle	Controle	Controle	Controle	Controle
K7ELE3	1	TLE family member 5 (Fragment) OS=Homo sapiens OX=9606 GN=TLE5 PE=1 SV=1	Transcriptional control	488.40	Controle	Controle	Controle	Controle	Controle
A0A2R8Y6C7	2	Glucose-6-phosphate isomerase OS=Homo sapiens OX=9606 GN=GPI PE=1 SV=1	Glycolysis and gluconeogenesis	3663.13		0.4274149217583607	-0.85	0.34	0.00	1.40	0.14	0.60	0.14
D6REC2	1	Recombining-binding protein suppressor of hairless (Fragment) OS=Homo sapiens OX=9606 GN=RBPJ PE=1 SV=1	Immune response - Th1 and Th2 differentiation	322.46	Vivo	Vivo	Vivo	Vivo	Vivo
A0A2R8Y6B6	2	Glutathione peroxidase 1 OS=Homo sapiens OX=9606 GN=GPX1 PE=1 SV=1	Stress response	2267.20		2.225540955022983	0.80	0.05	1.00	0.62	0.02	1.38	0.02
K7ELC7	2	60S ribosomal protein L27 (Fragment) OS=Homo sapiens OX=9606 GN=RPL27 PE=1 SV=1	Protein synthesis - ribossome biogenesis	2754.63	Controle	Controle	Controle	Controle	Controle
K7ELC4	2	60S ribosomal protein L22 (Fragment) OS=Homo sapiens OX=9606 GN=RPL22 PE=1 SV=1	Protein synthesis - ribossome biogenesis	2447.44	Controle	Controle	Controle	Controle	Controle
B1APP6	2	ATP-dependent 6-phosphofructokinase_ platelet type OS=Homo sapiens OX=9606 GN=PFKP PE=1 SV=2	Glycolysis and gluconeogenesis	3879.28	Controle	Controle	Controle	Controle	Controle
P30101	2	Protein disulfide-isomerase A3 OS=Homo sapiens OX=9606 GN=PDIA3 PE=1 SV=4	Immune response - Antigen processing and presentation	7141.48		1.161834249653355	0.15	0.04	1.00	0.93	0.02	1.07	0.02
Q07866	1	Kinesin light chain 1 OS=Homo sapiens OX=9606 GN=KLC1 PE=1 SV=2	Transport routes - cytoskeleton-dependent transport	1293.40	Controle	Controle	Controle	Controle	Controle
M0QZQ3	1	Spectrin beta chain OS=Homo sapiens OX=9606 GN=SPTBN4 PE=1 SV=1	Cytoskeleton	573.04	Controle	Controle	Controle	Controle	Controle
H0YH88	2	Nucleosome assembly protein 1-like 1 (Fragment) OS=Homo sapiens OX=9606 GN=NAP1L1 PE=1 SV=1	DNA processing	6364.52	Controle	Controle	Controle	Controle	Controle
H0YH82	2	Citrate synthase_ mitochondrial (Fragment) OS=Homo sapiens OX=9606 GN=CS PE=1 SV=1	Tricarboxylic-acid pathway (citrate cycle, Krebs cycle, TCA cycle)	9896.84	Controle	Controle	Controle	Controle	Controle
H0YH81	2	ATP synthase subunit beta (Fragment) OS=Homo sapiens OX=9606 GN=ATP5F1B PE=1 SV=1	Electron transport and membrane-associated energy conservation	18020.49	Controle	Controle	Controle	Controle	Controle
H0YH80	2	Heterogeneous nuclear ribonucleoprotein A1 (Fragment) OS=Homo sapiens OX=9606 GN=HNRNPA1 PE=1 SV=1	RNA processing	11869.20	Controle	Controle	Controle	Controle	Controle
P19793	1	Retinoic acid receptor RXR-alpha OS=Homo sapiens OX=9606 GN=RXRA PE=1 SV=1	Immune response - Th17 Cell differentiation	654.98	Controle	Controle	Controle	Controle	Controle
Q5T6H7	1	Xaa-Pro aminopeptidase 1 OS=Homo sapiens OX=9606 GN=XPNPEP1 PE=1 SV=1	Protein/peptide degradation	878.66	Controle	Controle	Controle	Controle	Controle
Q5T6H3	1	Xaa-Pro aminopeptidase 1 (Fragment) OS=Homo sapiens OX=9606 GN=XPNPEP1 PE=1 SV=1	Protein/peptide degradation	729.37	Controle	Controle	Controle	Controle	Controle
Q5T6H2	1	Xaa-Pro aminopeptidase 1 (Fragment) OS=Homo sapiens OX=9606 GN=XPNPEP1 PE=1 SV=1	Protein/peptide degradation	734.58	Controle	Controle	Controle	Controle	Controle
O14818	2	Proteasome subunit alpha type-7 OS=Homo sapiens OX=9606 GN=PSMA7 PE=1 SV=1	Protein/peptide degradation	7291.47	Controle	Controle	Controle	Controle	Controle
H0YH52	1	Hydrocephalus-inducing protein homolog (Fragment) OS=Homo sapiens OX=9606 GN=HYDIN PE=1 SV=1	Cell motility	147.19	Vivo	Vivo	Vivo	Vivo	Vivo
M0QZL7	2	Tubulin beta-4A chain (Fragment) OS=Homo sapiens OX=9606 GN=TUBB4A PE=1 SV=8	Cytoskeleton	5575.72	Controle	Controle	Controle	Controle	Controle
D6RE99	2	Histidine triad nucleotide-binding protein 1 OS=Homo sapiens OX=9606 GN=HINT1 PE=1 SV=1	Nucleotide/nucleoside/nucleobase metabolism	2775.44	Controle	Controle	Controle	Controle	Controle
F8WA42	1	Inactive C-alpha-formylglycine-generating enzyme 2 OS=Homo sapiens OX=9606 GN=SUMF2 PE=1 SV=1	Unclassified	753.19	Controle	Controle	Controle	Controle	Controle
A0A2R8Y5V9	2	Tropomyosin alpha-4 chain OS=Homo sapiens OX=9606 GN=TPM4 PE=1 SV=1	Muscle contraction	36992.11		1.1162780697935177	0.11	0.07	1.00	0.95	0.03	1.05	0.03
P27348	2	14-3-3 protein theta OS=Homo sapiens OX=9606 GN=YWHAQ PE=1 SV=1	Cellular signalling	15846.55		1.2092495947741757	0.19	0.06	1.00	0.90	0.03	1.10	0.03
A0A2R8Y5V3	1	GATOR complex protein DEPDC5 (Fragment) OS=Homo sapiens OX=9606 GN=DEPDC5 PE=1 SV=1	Cellular signalling	296.38	Vivo	Vivo	Vivo	Vivo	Vivo
A0A2R8Y5U8	1	Hamartin (Fragment) OS=Homo sapiens OX=9606 GN=TSC1 PE=1 SV=1	Cellular signalling	340.25	Vivo	Vivo	Vivo	Vivo	Vivo
D6RDU3	2	Heterogeneous nuclear ribonucleoprotein H (Fragment) OS=Homo sapiens OX=9606 GN=HNRNPH1 PE=1 SV=1	RNA processing	3100.12	Controle	Controle	Controle	Controle	Controle
M0QZH1	1	Protein SMG9 (Fragment) OS=Homo sapiens OX=9606 GN=SMG9 PE=1 SV=1	Protein synthesis - translation	508.76	Vivo	Vivo	Vivo	Vivo	Vivo
K7EL68	1	Hsp90 co-chaperone Cdc37 (Fragment) OS=Homo sapiens OX=9606 GN=CDC37 PE=1 SV=1	Protein folding and stabilization	220.82	Vivo	Vivo	Vivo	Vivo	Vivo
A0A2R8Y5T1	1	GATOR complex protein DEPDC5 OS=Homo sapiens OX=9606 GN=DEPDC5 PE=1 SV=1	Cellular signalling	310.41	Vivo	Vivo	Vivo	Vivo	Vivo
A0A2R8Y648	1	Glutamate--cysteine ligase OS=Homo sapiens OX=9606 GN=GCLC PE=1 SV=1	Amino acid metabolism	396.31	Controle	Controle	Controle	Controle	Controle
A0A2R8Y5S7	2	Radixin OS=Homo sapiens OX=9606 GN=RDX PE=1 SV=1	Cytoskeleton	1067.46	Controle	Controle	Controle	Controle	Controle
F6RFD5	2	Actin-depolymerizing factor OS=Homo sapiens OX=9606 GN=DSTN PE=1 SV=1	Cytoskeleton	364.09	Controle	Controle	Controle	Controle	Controle
F6XY72	2	HCG2001850_ isoform CRA_c OS=Homo sapiens OX=9606 GN=NME2 PE=1 SV=2	Nucleotide/nucleoside/nucleobase metabolism	9908.49	Controle	Controle	Controle	Controle	Controle
Q6ZSI9	1	Calpain-12 OS=Homo sapiens OX=9606 GN=CAPN12 PE=2 SV=1	Protein/peptide degradation	1256.55	Controle	Controle	Controle	Controle	Controle
K7EL50	2	Calreticulin OS=Homo sapiens OX=9606 GN=CALR PE=1 SV=2	Immune response - Antigen processing and presentation	19805.08		1.197217371684976	0.18	0.03	1.00	0.91	0.02	1.09	0.02
P07737	2	Profilin-1 OS=Homo sapiens OX=9606 GN=PFN1 PE=1 SV=2	Cell motility	23549.97	Controle	Controle	Controle	Controle	Controle
Q96PX9	1	Pleckstrin homology domain-containing family G member 4B OS=Homo sapiens OX=9606 GN=PLEKHG4B PE=1 SV=4	Cellular signalling	201.29	Controle	Controle	Controle	Controle	Controle
K7EKS7	2	Uncharacterized protein OS=Homo sapiens OX=9606 PE=1 SV=1	Uncharacterized	2447.44	Controle	Controle	Controle	Controle	Controle
Q1PSW9	1	GLI2 transcription factor (Fragment) OS=Homo sapiens OX=9606 GN=GLI2 PE=1 SV=1	Transcription - RNA synthesis	330.60	Vivo	Vivo	Vivo	Vivo	Vivo
A0A2R8Y619	2	Histone H2B type 2-E1 OS=Homo sapiens OX=9606 GN=H2BE1 PE=3 SV=1	Immune response - Neutrophil extracellular trap formation	311.58	Controle	Controle	Controle	Controle	Controle
A0A2R8Y615	1	Chloride intracellular channel protein OS=Homo sapiens OX=9606 GN=CLIC5 PE=1 SV=1	Transport facilities - Ion transport	138.13	Vivo	Vivo	Vivo	Vivo	Vivo
K7EL29	1	Tubulin beta-6 chain (Fragment) OS=Homo sapiens OX=9606 GN=TUBB6 PE=1 SV=1	Cytoskeleton	720.43	Controle	Controle	Controle	Controle	Controle
A0A2R8Y5P2	1	GATOR complex protein DEPDC5 OS=Homo sapiens OX=9606 GN=DEPDC5 PE=4 SV=1	Cellular signalling	296.38	Vivo	Vivo	Vivo	Vivo	Vivo
A0A2R8Y5P0	2	Radixin (Fragment) OS=Homo sapiens OX=9606 GN=RDX PE=1 SV=1	Cytoskeleton	593.35	Controle	Controle	Controle	Controle	Controle
D6RE14	1	Histone-lysine N-methyltransferase_ H3 lysine-36-specific (Fragment) OS=Homo sapiens OX=9606 GN=NSD1 PE=1 SV=1	Amino acid metabolism	2503.04	Controle	Controle	Controle	Controle	Controle
P15311	2	Ezrin OS=Homo sapiens OX=9606 GN=EZR PE=1 SV=4	Immune response - Leukocyte transendothelial migration	1969.29		2.2933187019902976	0.83	0.14	1.00	0.61	0.06	1.39	0.06
M0QZC7	1	Protein SMG9 (Fragment) OS=Homo sapiens OX=9606 GN=SMG9 PE=1 SV=8	Protein synthesis - translation	508.76	Vivo	Vivo	Vivo	Vivo	Vivo
Q14964	2	Ras-related protein Rab-39A OS=Homo sapiens OX=9606 GN=RAB39A PE=1 SV=2	Transport routes - vesicular transport (Golgi network, etc.)	1063.46	Controle	Controle	Controle	Controle	Controle
Q9GZU8	1	PSME3-interacting protein OS=Homo sapiens OX=9606 GN=PSME3IP1 PE=1 SV=1	Protein/peptide degradation	1701.55	Controle	Controle	Controle	Controle	Controle
H0YGI8	2	Stress-induced-phosphoprotein 1 (Fragment) OS=Homo sapiens OX=9606 GN=STIP1 PE=1 SV=1	Stress response	4616.45	Controle	Controle	Controle	Controle	Controle
D6RDN0	2	Protein CDV3 homolog OS=Homo sapiens OX=9606 GN=CDV3 PE=1 SV=1	Subcellular Localization - Cytoplasm	225.53	Controle	Controle	Controle	Controle	Controle
K7EKN2	2	2-phospho-D-glycerate hydro-lyase (Fragment) OS=Homo sapiens OX=9606 GN=ENO3 PE=1 SV=1	Glycolysis and gluconeogenesis	4580.19	Controle	Controle	Controle	Controle	Controle
N0E644	2	Casein kinase II subunit beta OS=Homo sapiens OX=9606 GN=CSNK2B PE=1 SV=1	Cellular signalling	1392.64	Controle	Controle	Controle	Controle	Controle
H0YGG8	1	Citron Rho-interacting kinase (Fragment) OS=Homo sapiens OX=9606 GN=CIT PE=1 SV=1	Cell cycle	1006.92	Controle	Controle	Controle	Controle	Controle
P80303	1	Nucleobindin-2 OS=Homo sapiens OX=9606 GN=NUCB2 PE=1 SV=3	Calcium binding	1193.34		0.6440364226186438	-0.44	0.24	0.00	1.21	0.11	0.79	0.11
D6RDL0	2	Heterogeneous nuclear ribonucleoprotein H (Fragment) OS=Homo sapiens OX=9606 GN=HNRNPH1 PE=1 SV=1	RNA processing	1618.88	Controle	Controle	Controle	Controle	Controle
P60709	2	Actin_ cytoplasmic 1 OS=Homo sapiens OX=9606 GN=ACTB PE=1 SV=1	Cytoskeleton	43091.04		0.004086771438464067	-5.50	0.41	0.00	1.99	0.00	0.01	0.00
D6RDI0	2	Receptor of-activated protein C kinase 1 OS=Homo sapiens OX=9606 GN=RACK1 PE=1 SV=1	Cellular signalling	2492.41	Controle	Controle	Controle	Controle	Controle
P30086	2	Phosphatidylethanolamine-binding protein 1 OS=Homo sapiens OX=9606 GN=PEBP1 PE=1 SV=3	Cellular signalling	12786.87	Controle	Controle	Controle	Controle	Controle
H0YGB8	1	Kinesin light chain 1 (Fragment) OS=Homo sapiens OX=9606 GN=KLC1 PE=4 SV=1	Transport routes - cytoskeleton-dependent transport	1113.60	Controle	Controle	Controle	Controle	Controle
K7EKH5	2	Fructose-bisphosphate aldolase (Fragment) OS=Homo sapiens OX=9606 GN=ALDOC PE=1 SV=1	Glycolysis and gluconeogenesis	2580.11	Controle	Controle	Controle	Controle	Controle
K7EKG2	2	Thioredoxin-like protein 1 (Fragment) OS=Homo sapiens OX=9606 GN=TXNL1 PE=1 SV=1	Regulation of protein activity	3283.50	Controle	Controle	Controle	Controle	Controle
A0A2R8Y5E9	1	GATOR complex protein DEPDC5 (Fragment) OS=Homo sapiens OX=9606 GN=DEPDC5 PE=1 SV=1	Cellular signalling	303.18	Vivo	Vivo	Vivo	Vivo	Vivo
A0A2R8Y5E5	2	Glutathione S-transferase P OS=Homo sapiens OX=9606 GN=GSTP1 PE=1 SV=1	Stress response	1096.33	Controle	Controle	Controle	Controle	Controle
C9JBJ7	2	Actin-related protein 2/3 complex subunit 1B (Fragment) OS=Homo sapiens OX=9606 GN=ARPC1B PE=1 SV=1	Immune response - Fc gamma R-mediated phagocytosis	6377.83		0.6187833984449664	-0.48	0.08	0.00	1.24	0.04	0.76	0.04
P30048	2	Thioredoxin-dependent peroxide reductase_ mitochondrial OS=Homo sapiens OX=9606 GN=PRDX3 PE=1 SV=3	Stress response	5641.69	Controle	Controle	Controle	Controle	Controle
P30046	2	D-dopachrome decarboxylase OS=Homo sapiens OX=9606 GN=DDT PE=1 SV=3	Unclassified	3307.91	Controle	Controle	Controle	Controle	Controle
P30044	1	Peroxiredoxin-5_ mitochondrial OS=Homo sapiens OX=9606 GN=PRDX5 PE=1 SV=4	Stress response	1369.47	Controle	Controle	Controle	Controle	Controle
P30041	2	Peroxiredoxin-6 OS=Homo sapiens OX=9606 GN=PRDX6 PE=1 SV=3	Stress response	13986.24	Controle	Controle	Controle	Controle	Controle
P30040	2	Endoplasmic reticulum resident protein 29 OS=Homo sapiens OX=9606 GN=ERP29 PE=1 SV=4	Protein modification	1949.14	Controle	Controle	Controle	Controle	Controle
K7EKD8	1	Calcium-activated neutral proteinase small subunit OS=Homo sapiens OX=9606 GN=CAPNS1 PE=1 SV=1	Protein/peptide degradation	230.98	Vivo	Vivo	Vivo	Vivo	Vivo
P53597	1	Succinate--CoA ligase [ADP/GDP-forming] subunit alpha_ mitochondrial OS=Homo sapiens OX=9606 GN=SUCLG1 PE=1 SV=4	Tricarboxylic-acid pathway (citrate cycle, Krebs cycle, TCA cycle)	651.86	Controle	Controle	Controle	Controle	Controle
M0QZ52	2	Calmodulin 3 (Phosphorylase kinase_ delta)_ isoform CRA_d OS=Homo sapiens OX=9606 GN=CALM1 PE=1 SV=1	Cellular signalling	19138.35		0.027598332792033088	-3.59	0.43	0.00	1.94	0.02	0.06	0.02
P08134	1	Rho-related GTP-binding protein RhoC OS=Homo sapiens OX=9606 GN=RHOC PE=1 SV=1	Cellular signalling	1543.27	Controle	Controle	Controle	Controle	Controle
P08133	2	Annexin A6 OS=Homo sapiens OX=9606 GN=ANXA6 PE=1 SV=3	Transport routes - Exocytosis	15545.85		1.3099644647876412	0.27	0.11	1.00	0.87	0.05	1.13	0.05
Q15393	1	Splicing factor 3B subunit 3 OS=Homo sapiens OX=9606 GN=SF3B3 PE=1 SV=4	RNA processing	804.17	Controle	Controle	Controle	Controle	Controle
M0QYR7	1	Protein SMG9 (Fragment) OS=Homo sapiens OX=9606 GN=SMG9 PE=1 SV=1	Protein synthesis - translation	508.76	Vivo	Vivo	Vivo	Vivo	Vivo
H0YFX9	2	Histone H2A (Fragment) OS=Homo sapiens OX=9606 GN=H2AJ PE=1 SV=1	Immune response - Neutrophil extracellular trap formation	6154.95	Controle	Controle	Controle	Controle	Controle
M0QZ24	2	Glyco_hydro38C2 domain-containing protein (Fragment) OS=Homo sapiens OX=9606 PE=4 SV=1	Unclassified	5817.33	Controle	Controle	Controle	Controle	Controle
M0QZ20	1	Calpain-12 (Fragment) OS=Homo sapiens OX=9606 GN=CAPN12 PE=3 SV=1	Protein/peptide degradation	1227.82	Controle	Controle	Controle	Controle	Controle
P10412	1	Histone H1.4 OS=Homo sapiens OX=9606 GN=H1-4 PE=1 SV=2	DNA processing	707.39	Controle	Controle	Controle	Controle	Controle
P61163	2	Alpha-centractin OS=Homo sapiens OX=9606 GN=ACTR1A PE=1 SV=1	Transport routes - vesicular transport (Golgi network, etc.)	235.30	Controle	Controle	Controle	Controle	Controle
P61160	2	Actin-related protein 2 OS=Homo sapiens OX=9606 GN=ACTR2 PE=1 SV=1	Immune response - Fc gamma R-mediated phagocytosis	5478.23		2.0137526834646735	0.70	0.04	1.00	0.66	0.02	1.34	0.02
C9JBD3	1	Nucleobindin-1 (Fragment) OS=Homo sapiens OX=9606 GN=NUCB1 PE=1 SV=8	Calcium binding	399.53		4.220696058506712	1.44	0.74	1.00	0.40	0.21	1.60	0.21
Q5BJH1	2	PSAP protein OS=Homo sapiens OX=9606 GN=PSAP PE=1 SV=1	Lipid, fatty acid and isoprenoid metabolism	2895.48	Controle	Controle	Controle	Controle	Controle
P61158	2	Actin-related protein 3 OS=Homo sapiens OX=9606 GN=ACTR3 PE=1 SV=3	Immune response - Fc gamma R-mediated phagocytosis	39560.29		1.3771277544859717	0.32	0.05	1.00	0.84	0.03	1.16	0.03
B4DEV8	1	Proteasome subunit alpha type OS=Homo sapiens OX=9606 PE=2 SV=1	Protein/peptide degradation	722.58	Controle	Controle	Controle	Controle	Controle
P41567	1	Eukaryotic translation initiation factor 1 OS=Homo sapiens OX=9606 GN=EIF1 PE=1 SV=1	Protein synthesis - translation	1658.76	Controle	Controle	Controle	Controle	Controle
M0QYM7	2	Tubulin beta-4A chain (Fragment) OS=Homo sapiens OX=9606 GN=TUBB4A PE=1 SV=8	Cytoskeleton	3881.02	Controle	Controle	Controle	Controle	Controle
K7EJZ4	1	Tubulin beta-6 chain OS=Homo sapiens OX=9606 GN=TUBB6 PE=1 SV=1	Cytoskeleton	720.43	Controle	Controle	Controle	Controle	Controle
P07686	2	Beta-hexosaminidase subunit beta OS=Homo sapiens OX=9606 GN=HEXB PE=1 SV=3	C-compound and carbohydrate metabolism	1363.17	Controle	Controle	Controle	Controle	Controle
P61106	2	Ras-related protein Rab-14 OS=Homo sapiens OX=9606 GN=RAB14 PE=1 SV=4	Cellular signalling	1991.29		1.4333294350642822	0.36	0.19	1.00	0.82	0.09	1.18	0.09
Q5T5C7	2	Seryl-tRNA synthetase OS=Homo sapiens OX=9606 GN=SARS1 PE=1 SV=1	Protein synthesis - translation	1529.13	Controle	Controle	Controle	Controle	Controle
D6RD83	2	Heterogeneous nuclear ribonucleoprotein D0 (Fragment) OS=Homo sapiens OX=9606 GN=HNRNPD PE=1 SV=1	RNA processing	5895.65	Controle	Controle	Controle	Controle	Controle
E2QRB9	2	Thioredoxin-disulfide reductase OS=Homo sapiens OX=9606 GN=TXNRD1 PE=1 SV=2	Stress response	1451.36	Controle	Controle	Controle	Controle	Controle
Q5JR95	2	40S ribosomal protein S8 OS=Homo sapiens OX=9606 GN=RPS8 PE=1 SV=1	Protein synthesis - ribossome biogenesis	2564.85	Controle	Controle	Controle	Controle	Controle
K7EK85	1	Transcription elongation factor SPT6 OS=Homo sapiens OX=9606 GN=SUPT6H PE=1 SV=1	Transcription - RNA synthesis	261.84	Vivo	Vivo	Vivo	Vivo	Vivo
H0YG16	1	Kinesin light chain 1 (Fragment) OS=Homo sapiens OX=9606 GN=KLC1 PE=1 SV=1	Transport routes - cytoskeleton-dependent transport	1168.26	Controle	Controle	Controle	Controle	Controle
D6RD66	2	WD repeat-containing protein 1 (Fragment) OS=Homo sapiens OX=9606 GN=WDR1 PE=1 SV=1	Cytoskeleton	5190.62	Controle	Controle	Controle	Controle	Controle
K7EK70	1	Putative oxidoreductase GLYR1 (Fragment) OS=Homo sapiens OX=9606 GN=GLYR1 PE=1 SV=1	Transcriptional control	267.23	Vivo	Vivo	Vivo	Vivo	Vivo
D6RD60	2	Histidine triad nucleotide-binding protein 1 OS=Homo sapiens OX=9606 GN=HINT1 PE=1 SV=1	Nucleotide/nucleoside/nucleobase metabolism	2775.44	Controle	Controle	Controle	Controle	Controle
M0QYH3	1	Far upstream element-binding protein 2 (Fragment) OS=Homo sapiens OX=9606 GN=KHSRP PE=1 SV=1	RNA processing	1736.32	Controle	Controle	Controle	Controle	Controle
P15259	2	Phosphoglycerate mutase 2 OS=Homo sapiens OX=9606 GN=PGAM2 PE=1 SV=3	Glycolysis and gluconeogenesis	17441.32	Controle	Controle	Controle	Controle	Controle
M0QYG1	1	Far upstream element-binding protein 2 (Fragment) OS=Homo sapiens OX=9606 GN=KHSRP PE=1 SV=1	RNA processing	169.13	Vivo	Vivo	Vivo	Vivo	Vivo
Q8NC51	2	Plasminogen activator inhibitor 1 RNA-binding protein OS=Homo sapiens OX=9606 GN=SERBP1 PE=1 SV=2	RNA processing	2215.07		1.051271097159282	0.05	0.12	0.77	0.97	0.06	1.03	0.06
K7EJT5	2	60S ribosomal protein L22 (Fragment) OS=Homo sapiens OX=9606 GN=RPL22 PE=1 SV=1	Protein synthesis - ribossome biogenesis	2447.44	Controle	Controle	Controle	Controle	Controle
K7EJS5	1	Major facilitator superfamily domain-containing protein 12 (Fragment) OS=Homo sapiens OX=9606 GN=MFSD12 PE=1 SV=1	Transported compounds - amino acid/amino acid derivatives transport	389.77	Vivo	Vivo	Vivo	Vivo	Vivo
Q3KPI0	1	Carcinoembryonic antigen-related Cell adhesion molecule 21 OS=Homo sapiens OX=9606 GN=CEACAM21 PE=2 SV=2	Unclassified	249.72	Vivo	Vivo	Vivo	Vivo	Vivo
D6RCR4	1	Drebrin (Fragment) OS=Homo sapiens OX=9606 GN=DBN1 PE=1 SV=1	Cytoskeleton	544.57	Controle	Controle	Controle	Controle	Controle
C9JB90	2	Ras-related protein Rab-6B (Fragment) OS=Homo sapiens OX=9606 GN=RAB6B PE=4 SV=1	Transport routes - vesicular transport (Golgi network, etc.)	1004.87	Controle	Controle	Controle	Controle	Controle
D6RD18	2	Heterogeneous nuclear ribonucleoprotein A/B OS=Homo sapiens OX=9606 GN=HNRNPAB PE=1 SV=1	RNA processing	7818.30	Controle	Controle	Controle	Controle	Controle
P07602	2	Prosaposin OS=Homo sapiens OX=9606 GN=PSAP PE=1 SV=2	Lipid, fatty acid and isoprenoid metabolism	6066.00	Controle	Controle	Controle	Controle	Controle
P60660	2	Myosin light polypeptide 6 OS=Homo sapiens OX=9606 GN=MYL6 PE=1 SV=2	Muscle contraction	12055.66		0.4106557586268232	-0.89	0.07	0.00	1.42	0.03	0.58	0.03
K7EJP1	2	ATP synthase subunit alpha_ mitochondrial (Fragment) OS=Homo sapiens OX=9606 GN=ATP5F1A PE=1 SV=8	Electron transport and membrane-associated energy conservation	17166.89	Controle	Controle	Controle	Controle	Controle
Q71UI9	2	Histone H2A.V OS=Homo sapiens OX=9606 GN=H2AZ2 PE=1 SV=3	Immune response - Neutrophil extracellular trap formation	8676.91	Controle	Controle	Controle	Controle	Controle
K7EK07	2	Histone H3 (Fragment) OS=Homo sapiens OX=9606 GN=H3-3B PE=1 SV=1	Immune response - Neutrophil extracellular trap formation	5336.33		0.8187307506379741	-0.20	0.04	0.00	1.10	0.02	0.90	0.02
D6RCN3	2	Annexin A5 OS=Homo sapiens OX=9606 GN=ANXA5 PE=1 SV=1	Immune response - blood coagulation; inflammation	10270.46	Controle	Controle	Controle	Controle	Controle
Q14847	2	LIM and SH3 domain protein 1 OS=Homo sapiens OX=9606 GN=LASP1 PE=1 SV=2	Cellular signalling	16423.48	Controle	Controle	Controle	Controle	Controle
Q5JR08	1	Rho-related GTP-binding protein RhoC (Fragment) OS=Homo sapiens OX=9606 GN=RHOC PE=1 SV=8	Cellular signalling	1543.27	Controle	Controle	Controle	Controle	Controle
Q5JR07	1	Rho-related GTP-binding protein RhoC (Fragment) OS=Homo sapiens OX=9606 GN=RHOC PE=1 SV=1	Cellular signalling	1001.57	Controle	Controle	Controle	Controle	Controle
Q5JR06	1	Rho-related GTP-binding protein RhoC (Fragment) OS=Homo sapiens OX=9606 GN=RHOC PE=4 SV=8	Cellular signalling	983.25	Controle	Controle	Controle	Controle	Controle
Q5JR05	1	Rho-related GTP-binding protein RhoC OS=Homo sapiens OX=9606 GN=RHOC PE=4 SV=1	Cellular signalling	1001.57	Controle	Controle	Controle	Controle	Controle
A0A2R8Y4M1	1	Chloride intracellular channel protein 5 OS=Homo sapiens OX=9606 GN=CLIC5 PE=1 SV=1	Transport facilities - Ion transport	138.13	Vivo	Vivo	Vivo	Vivo	Vivo
B4DEH8	1	Polyadenylate-binding protein 2 OS=Homo sapiens OX=9606 GN=PABPN1 PE=1 SV=1	Protein synthesis - translation	796.73	Controle	Controle	Controle	Controle	Controle
Q02878	2	60S ribosomal protein L6 OS=Homo sapiens OX=9606 GN=RPL6 PE=1 SV=3	Protein synthesis - ribosome biogenesis	8902.75	Controle	Controle	Controle	Controle	Controle
B4DEH5	1	Leukotriene A-4 hydrolase OS=Homo sapiens OX=9606 GN=LTA4H PE=1 SV=1	Lipid, fatty acid and isoprenoid metabolism	593.71	Controle	Controle	Controle	Controle	Controle
D6RCM1	1	Recombining-binding protein suppressor of hairless OS=Homo sapiens OX=9606 GN=RBPJ PE=1 SV=10	Immune response - Th1 and Th2 differentiation	322.46	Vivo	Vivo	Vivo	Vivo	Vivo
A0A2R8Y4L2	2	Heterogeneous nuclear ribonucleoprotein A1 pseudogene 48 OS=Homo sapiens OX=9606 GN=HNRNPA1P48 PE=1 SV=1	RNA processing	12726.36	Controle	Controle	Controle	Controle	Controle
Q5ST81	2	Tubulin beta chain OS=Homo sapiens OX=9606 GN=TUBB PE=1 SV=1	Cytoskeleton	332.40	Controle	Controle	Controle	Controle	Controle
O15145	2	Actin-related protein 2/3 complex subunit 3 OS=Homo sapiens OX=9606 GN=ARPC3 PE=1 SV=3	Immune response - Fc gamma R-mediated phagocytosis	17431.37	Controle	Controle	Controle	Controle	Controle
O15144	2	Actin-related protein 2/3 complex subunit 2 OS=Homo sapiens OX=9606 GN=ARPC2 PE=1 SV=1	Immune response - Fc gamma R-mediated phagocytosis	3617.00	Controle	Controle	Controle	Controle	Controle
O15143	2	Actin-related protein 2/3 complex subunit 1B OS=Homo sapiens OX=9606 GN=ARPC1B PE=1 SV=3	Immune response - Fc gamma R-mediated phagocytosis	8740.81		0.6312836402390848	-0.46	0.07	0.00	1.23	0.03	0.77	0.03
A0A6I8PRV6	2	F-actin-capping protein subunit beta (Fragment) OS=Homo sapiens OX=9606 GN=CAPZB PE=1 SV=1	Transport routes - endocytosis	902.03	Controle	Controle	Controle	Controle	Controle
A0A182DWI3	2	Thioredoxin-disulfide reductase OS=Homo sapiens OX=9606 GN=TXNRD1 PE=1 SV=1	Stress response	4235.96	Controle	Controle	Controle	Controle	Controle
Q5T4U5	2	Medium-chain specific acyl-CoA dehydrogenase_ mitochondrial OS=Homo sapiens OX=9606 GN=ACADM PE=1 SV=1	Lipid, fatty acid and isoprenoid metabolism - Fatty acid degradation	9129.54		1.161834249653355	0.15	0.05	1.00	0.93	0.02	1.07	0.02
Q8NBJ7	1	Inactive C-alpha-formylglycine-generating enzyme 2 OS=Homo sapiens OX=9606 GN=SUMF2 PE=1 SV=2	Unclassified	1004.45	Controle	Controle	Controle	Controle	Controle
H0YFC6	2	GTP-binding nuclear protein Ran (Fragment) OS=Homo sapiens OX=9606 GN=RAN PE=1 SV=1	Protein transport	654.97	Controle	Controle	Controle	Controle	Controle
Q8NBI5	1	Solute carrier family 43 member 3 OS=Homo sapiens OX=9606 GN=SLC43A3 PE=1 SV=2	Transported compounds (substrates) - nucleotide/nucleoside/nucleobase transport	288.80	Vivo	Vivo	Vivo	Vivo	Vivo
O60568	1	Multifunctional procollagen lysine hydroxylase and glycosyltransferase LH3 OS=Homo sapiens OX=9606 GN=PLOD3 PE=1 SV=1	Protein modification	1671.01	Controle	Controle	Controle	Controle	Controle
A8MXB9	1	Inactive C-alpha-formylglycine-generating enzyme 2 OS=Homo sapiens OX=9606 GN=SUMF2 PE=1 SV=3	Unclassified	1004.45	Controle	Controle	Controle	Controle	Controle
P02792	1	Ferritin light chain OS=Homo sapiens OX=9606 GN=FTL PE=1 SV=2	Cell death - Ferroptosis; necroptosis	1044.93	Controle	Controle	Controle	Controle	Controle
Q02818	1	Nucleobindin-1 OS=Homo sapiens OX=9606 GN=NUCB1 PE=1 SV=4	Calcium binding	1215.42		3.525421453744343	1.26	0.16	1.00	0.44	0.05	1.56	0.05
B4DEB1	2	Histone H3 OS=Homo sapiens OX=9606 GN=H3-3A PE=1 SV=1	Immune response - Neutrophil extracellular trap formation	5336.33		0.8105842512847916	-0.21	0.05	0.00	1.10	0.02	0.90	0.02
Q08117	1	TLE family member 5 OS=Homo sapiens OX=9606 GN=TLE5 PE=1 SV=4	Transcriptional control	488.40	Controle	Controle	Controle	Controle	Controle
H0YFA9	1	N-acetylglucosamine-6-sulfatase (Fragment) OS=Homo sapiens OX=9606 GN=GNS PE=1 SV=1	C-compound and carbohydrate metabolism	461.73	Controle	Controle	Controle	Controle	Controle
M0QXW7	1	Far upstream element-binding protein 2 (Fragment) OS=Homo sapiens OX=9606 GN=KHSRP PE=1 SV=1	RNA processing	1010.89	Controle	Controle	Controle	Controle	Controle
M0QY85	2	Tubulin beta-4A chain (Fragment) OS=Homo sapiens OX=9606 GN=TUBB4A PE=1 SV=1	Cytoskeleton	5575.72	Controle	Controle	Controle	Controle	Controle
M0QY80	2	Persulfide dioxygenase ETHE1_ mitochondrial OS=Homo sapiens OX=9606 GN=ETHE1 PE=1 SV=1	Nitrogen, sulfur and selenium metabolism - sufur metabolism	5300.99	Controle	Controle	Controle	Controle	Controle
D6RCD7	2	75 kDa glucose-regulated protein OS=Homo sapiens OX=9606 GN=HSPA9 PE=1 SV=2	Stress response	7390.71		0.7710515931568872	-0.26	0.28	0.09	1.13	0.14	0.87	0.14
B1ANR1	1	Polyadenylate-binding protein 4 (Fragment) OS=Homo sapiens OX=9606 GN=PABPC4 PE=1 SV=1	Protein synthesis - translation	1131.21	Controle	Controle	Controle	Controle	Controle
B1ANR0	1	Polyadenylate-binding protein OS=Homo sapiens OX=9606 GN=PABPC4 PE=1 SV=1	Protein synthesis - translation	1439.08	Controle	Controle	Controle	Controle	Controle
O60518	1	Ran-binding protein 6 OS=Homo sapiens OX=9606 GN=RANBP6 PE=1 SV=2	Protein transport	515.40	Controle	Controle	Controle	Controle	Controle
M0QY67	2	Electron transfer flavoprotein subunit beta (Fragment) OS=Homo sapiens OX=9606 GN=ETFB PE=1 SV=1	Electron transport and membrane-associated energy conservation	772.91		1.138828377894265	0.13	0.11	0.99	0.94	0.06	1.06	0.06
O60506	2	Heterogeneous nuclear ribonucleoprotein Q OS=Homo sapiens OX=9606 GN=SYNCRIP PE=1 SV=2	RNA processing	6209.24	Controle	Controle	Controle	Controle	Controle
K7EJB9	2	Calreticulin OS=Homo sapiens OX=9606 GN=CALR PE=1 SV=2	Immune response - Antigen processing and presentation	15851.44		0.8869204390960636	-0.12	0.04	0.00	1.06	0.02	0.94	0.02
A0A2R8Y4A2	2	60S ribosomal protein L5 OS=Homo sapiens OX=9606 GN=RPL5 PE=1 SV=1	Protein synthesis - ribossome biogenesis	2122.60	Controle	Controle	Controle	Controle	Controle
P22307	2	Sterol carrier protein 2 OS=Homo sapiens OX=9606 GN=SCP2 PE=1 SV=2	Lipid, fatty acid and isoprenoid metabolism	1405.82	Controle	Controle	Controle	Controle	Controle
Q15293	1	Reticulocalbin-1 OS=Homo sapiens OX=9606 GN=RCN1 PE=1 SV=1	Calcium binding	2693.27	Controle	Controle	Controle	Controle	Controle
Q15286	2	Ras-related protein Rab-35 OS=Homo sapiens OX=9606 GN=RAB35 PE=1 SV=1	Transport routes - endocytosis	2147.31	Controle	Controle	Controle	Controle	Controle
H0YEY4	1	ADP-sugar pyrophosphatase (Fragment) OS=Homo sapiens OX=9606 GN=NUDT5 PE=1 SV=1	Nucleotide/nucleoside/nucleobase metabolism	586.47	Controle	Controle	Controle	Controle	Controle
M0QY37	2	Tubulin beta-4A chain OS=Homo sapiens OX=9606 GN=TUBB4A PE=1 SV=1	Cytoskeleton	5575.72	Controle	Controle	Controle	Controle	Controle
C9JZW3	2	Elongation factor 1-beta (Fragment) OS=Homo sapiens OX=9606 GN=EEF1B2 PE=1 SV=1	Protein synthesis - translation	2048.86	Controle	Controle	Controle	Controle	Controle
A8MX94	2	GST class-pi OS=Homo sapiens OX=9606 GN=GSTP1 PE=1 SV=1	Stress response	21612.53		0.3867410280648135	-0.95	2.50	0.29	1.31	0.69	0.69	0.69
Q15274	1	Nicotinate-nucleotide pyrophosphorylase [carboxylating] OS=Homo sapiens OX=9606 GN=QPRT PE=1 SV=3	Metabolism of vitamins, cofactors, and prosthetic groups	610.12	Controle	Controle	Controle	Controle	Controle
C9JAB2	2	Serine/arginine-rich-splicing factor 7 OS=Homo sapiens OX=9606 GN=SRSF7 PE=1 SV=1	RNA processing	5331.46	Controle	Controle	Controle	Controle	Controle
C9JAB0	2	DCC-interacting protein 13-alpha (Fragment) OS=Homo sapiens OX=9606 GN=APPL1 PE=1 SV=8	Cellular signalling	654.49		3.8190436328406676	1.34	0.59	1.00	0.42	0.18	1.58	0.18
H0YF61	2	Sterol carrier protein 2 (Fragment) OS=Homo sapiens OX=9606 GN=SCP2 PE=1 SV=1	Lipid, fatty acid and isoprenoid metabolism	752.84	Controle	Controle	Controle	Controle	Controle
D6RBZ0	2	Heterogeneous nuclear ribonucleoprotein A/B OS=Homo sapiens OX=9606 GN=HNRNPAB PE=1 SV=1	RNA processing	7818.30	Controle	Controle	Controle	Controle	Controle
C9JZR7	2	Actin_ cytoplasmic 1 (Fragment) OS=Homo sapiens OX=9606 GN=ACTB PE=1 SV=8	Cytoskeleton	16393.01		1.9155407833438443	0.65	0.06	1.00	0.69	0.03	1.31	0.03
P61026	2	Ras-related protein Rab-10 OS=Homo sapiens OX=9606 GN=RAB10 PE=1 SV=1	Transport routes - endocytosis	2701.90	Controle	Controle	Controle	Controle	Controle
P61018	2	Ras-related protein Rab-4B OS=Homo sapiens OX=9606 GN=RAB4B PE=1 SV=1	Transport routes - vesicular transport (Golgi network, etc.)	1336.96	Controle	Controle	Controle	Controle	Controle
A0A087WZV0	2	Inositol hexakisphosphate and diphosphoinositol-pentakisphosphate kinase OS=Homo sapiens OX=9606 GN=PPIP5K2 PE=1 SV=1	Cellular signalling	269.38	Vivo	Vivo	Vivo	Vivo	Vivo
Q03252	2	Lamin-B2 OS=Homo sapiens OX=9606 GN=LMNB2 PE=1 SV=4	Cell death - apoptosis	511.02		1.476980772754263	0.39	0.17	1.00	0.81	0.08	1.19	0.08
Q71U36	2	Tubulin alpha-1A chain OS=Homo sapiens OX=9606 GN=TUBA1A PE=1 SV=1	Cytoskeleton	31013.09	Controle	Controle	Controle	Controle	Controle
H7BZT7	1	S-formylglutathione hydrolase (Fragment) OS=Homo sapiens OX=9606 GN=ESD PE=1 SV=1	Stress response	1494.28	Controle	Controle	Controle	Controle	Controle
H0YER1	1	Remodeling and spacing factor 1 (Fragment) OS=Homo sapiens OX=9606 GN=RSF1 PE=1 SV=1	DNA processing	763.29		0.3715766874784142	-0.99	0.51	0.00	1.45	0.18	0.55	0.18
P61006	2	Ras-related protein Rab-8A OS=Homo sapiens OX=9606 GN=RAB8A PE=1 SV=1	Transport routes - endocytosis	2108.33	Controle	Controle	Controle	Controle	Controle
A0A087WZU1	2	Protein-tyrosine-phosphatase OS=Homo sapiens OX=9606 GN=PTPRQ PE=4 SV=1	Cell differentiation	2668.97	Controle	Controle	Controle	Controle	Controle
A0A0J9YYI8	2	Glucose-6-phosphate isomerase (Fragment) OS=Homo sapiens OX=9606 GN=GPI PE=1 SV=1	Glycolysis and gluconeogenesis	1279.73	Vivo	Vivo	Vivo	Vivo	Vivo
A0A0J9YYH3	2	Glucose-6-phosphate isomerase (Fragment) OS=Homo sapiens OX=9606 GN=GPI PE=1 SV=1	Glycolysis and gluconeogenesis	3663.13		0.3103669545849894	-1.17	0.37	0.00	1.52	0.14	0.48	0.14
P84550	2	SKI family transcriptional corepressor 1 OS=Homo sapiens OX=9606 GN=SKOR1 PE=1 SV=1	Cellular signalling	1115.76	Controle	Controle	Controle	Controle	Controle
K7EJ74	2	116 kDa U5 small nuclear ribonucleoprotein component (Fragment) OS=Homo sapiens OX=9606 GN=EFTUD2 PE=1 SV=1	RNA processing	1227.27	Controle	Controle	Controle	Controle	Controle
D6RBU4	2	Inositol hexakisphosphate and diphosphoinositol-pentakisphosphate kinase (Fragment) OS=Homo sapiens OX=9606 GN=PPIP5K2 PE=1 SV=1	Cellular signalling	232.19	Vivo	Vivo	Vivo	Vivo	Vivo
K7EIU7	2	Asparagine--tRNA ligase_ cytoplasmic (Fragment) OS=Homo sapiens OX=9606 GN=NARS1 PE=1 SV=1	Protein synthesis - translation	1397.05	Controle	Controle	Controle	Controle	Controle
K7EJ64	1	Tubulin beta-6 chain OS=Homo sapiens OX=9606 GN=TUBB6 PE=1 SV=1	Cytoskeleton	720.43	Controle	Controle	Controle	Controle	Controle
D6RC54	2	Calpain inhibitor (Fragment) OS=Homo sapiens OX=9606 GN=CAST PE=1 SV=1	Regulation of protein activity	4528.49		1.1735108667950083	0.16	0.19	0.90	0.92	0.10	1.08	0.10
K7EIT4	2	14-3-3 protein epsilon (Fragment) OS=Homo sapiens OX=9606 GN=YWHAE PE=1 SV=1	Cellular signalling	11357.19	Controle	Controle	Controle	Controle	Controle
P15144	2	Aminopeptidase N OS=Homo sapiens OX=9606 GN=ANPEP PE=1 SV=4	Amino acid metabolism	6257.54	Controle	Controle	Controle	Controle	Controle
A0A2R8Y438	1	Ankyrin repeat domain-containing protein 11 (Fragment) OS=Homo sapiens OX=9606 GN=ANKRD11 PE=1 SV=1	Transcriptional control	536.15	Controle	Controle	Controle	Controle	Controle
K7EJ44	2	Profilin OS=Homo sapiens OX=9606 GN=PFN1 PE=1 SV=1	Cell motility	21029.76	Controle	Controle	Controle	Controle	Controle
H0YEL7	2	Acetyl-CoA acetyltransferase_ mitochondrial (Fragment) OS=Homo sapiens OX=9606 GN=ACAT1 PE=1 SV=1	Lipid, fatty acid and isoprenoid metabolism - beta-oxidation	1889.45		1.2336780518681196	0.21	0.13	1.00	0.89	0.06	1.11	0.06
A0A2R8Y422	2	40S ribosomal protein S27a OS=Homo sapiens OX=9606 GN=RPS27AP5 PE=3 SV=1	Protein synthesis - ribossome biogenesis	11135.14	Controle	Controle	Controle	Controle	Controle
D6RBQ9	2	Heterogeneous nuclear ribonucleoprotein D0 (Fragment) OS=Homo sapiens OX=9606 GN=HNRNPD PE=1 SV=1	RNA processing	6222.55	Controle	Controle	Controle	Controle	Controle
D6RBQ8	1	Recombining-binding protein suppressor of hairless (Fragment) OS=Homo sapiens OX=9606 GN=RBPJ PE=1 SV=1	Immune response - Th1 and Th2 differentiation	322.46	Vivo	Vivo	Vivo	Vivo	Vivo
P15121	1	Aldo-keto reductase family 1 member B1 OS=Homo sapiens OX=9606 GN=AKR1B1 PE=1 SV=3	C-compound and carbohydrate metabolism	766.63		2.4596030525154426	0.90	0.18	1.00	0.58	0.07	1.42	0.07
A0A0J9YYC4	1	Uncharacterized protein (Fragment) OS=Homo sapiens OX=9606 PE=3 SV=1	Uncharacterized	230.50	Controle	Controle	Controle	Controle	Controle
D6RBP3	1	Histone-lysine N-methyltransferase_ H3 lysine-36-specific (Fragment) OS=Homo sapiens OX=9606 GN=NSD1 PE=1 SV=1	Amino acid metabolism	2503.04	Controle	Controle	Controle	Controle	Controle
N0E472	2	Casein kinase II subunit beta OS=Homo sapiens OX=9606 GN=CSNK2B PE=1 SV=1	Cellular signalling	1392.64	Controle	Controle	Controle	Controle	Controle
K7EJ19	2	Asparagine--tRNA ligase_ cytoplasmic OS=Homo sapiens OX=9606 GN=NARS1 PE=1 SV=1	Protein synthesis - translation	347.77	Controle	Controle	Controle	Controle	Controle
Q14764	2	Major vault protein OS=Homo sapiens OX=9606 GN=MVP PE=1 SV=4	Nucleic acid binding	3718.04		0.22090998006613993	-1.51	0.63	0.00	1.62	0.18	0.38	0.18
O15083	1	ERC protein 2 OS=Homo sapiens OX=9606 GN=ERC2 PE=1 SV=3	Interaction With the Environment - synaptic transmission	227.00	Vivo	Vivo	Vivo	Vivo	Vivo
A0A087WZM2	1	Ribonuclease T2 OS=Homo sapiens OX=9606 GN=RNASET2 PE=1 SV=1	Immune response	1115.63	Controle	Controle	Controle	Controle	Controle
D6RC06	2	Histidine triad nucleotide-binding protein 1 OS=Homo sapiens OX=9606 GN=HINT1 PE=1 SV=1	Nucleotide/nucleoside/nucleobase metabolism	974.47	Controle	Controle	Controle	Controle	Controle
M0QXB5	2	Persulfide dioxygenase ETHE1_ mitochondrial OS=Homo sapiens OX=9606 GN=ETHE1 PE=1 SV=1	Nitrogen, sulfur and selenium metabolism - sufur metabolism	5339.69	Controle	Controle	Controle	Controle	Controle
E1CEI4	1	Glutamate--cysteine ligase OS=Homo sapiens OX=9606 GN=GCLC PE=1 SV=1	Amino acid metabolism	426.91		3.525421453744343	1.26	0.69	1.00	0.46	0.25	1.54	0.25
H7BZJ3	2	Protein disulfide-isomerase A3 (Fragment) OS=Homo sapiens OX=9606 GN=PDIA3 PE=1 SV=1	Immune response - Antigen processing and presentation	11734.56		1.4190675401349555	0.35	0.03	1.00	0.83	0.01	1.17	0.01
K7EIN8	1	Break repair meiotic recombinase recruitment factor 1 (Fragment) OS=Homo sapiens OX=9606 GN=BRME1 PE=1 SV=1	Cell cycle	495.12	Controle	Controle	Controle	Controle	Controle
D6RBM0	2	Heterogeneous nuclear ribonucleoprotein H (Fragment) OS=Homo sapiens OX=9606 GN=HNRNPH1 PE=1 SV=1	RNA processing	5912.93	Controle	Controle	Controle	Controle	Controle
H0YEG8	1	Nucleobindin-2 (Fragment) OS=Homo sapiens OX=9606 GN=NUCB2 PE=1 SV=2	Calcium binding	575.19		1.3771277544859717	0.32	0.14	1.00	0.84	0.07	1.16	0.07
H7BZI1	1	Nucleobindin-1 (Fragment) OS=Homo sapiens OX=9606 GN=NUCB1 PE=1 SV=1	Calcium binding	1105.23		0.9607894400113359	-0.04	1.32	0.40	1.03	0.57	0.97	0.57
P38646	2	Stress-70 protein_ mitochondrial OS=Homo sapiens OX=9606 GN=HSPA9 PE=1 SV=2	Stress response	7419.77		0.6703200420402204	-0.40	0.10	0.00	1.20	0.05	0.80	0.05
D6RBL5	2	Annexin OS=Homo sapiens OX=9606 GN=ANXA5 PE=1 SV=1	Immune response - blood coagulation; inflammation	13850.32		0.6505090900705129	-0.43	0.10	0.00	1.21	0.05	0.79	0.05
K7EIL4	2	Glucose-6-phosphate isomerase (Fragment) OS=Homo sapiens OX=9606 GN=GPI PE=1 SV=2	Glycolysis and gluconeogenesis	1279.73	Vivo	Vivo	Vivo	Vivo	Vivo
C9JZD1	2	Actin-related protein 2/3 complex subunit 3 (Fragment) OS=Homo sapiens OX=9606 GN=ARPC3 PE=1 SV=1	Immune response - Fc gamma R-mediated phagocytosis	16528.14	Controle	Controle	Controle	Controle	Controle
P52907	1	F-actin-capping protein subunit alpha-1 OS=Homo sapiens OX=9606 GN=CAPZA1 PE=1 SV=3	Transport routes - endocytosis	1545.25	Controle	Controle	Controle	Controle	Controle
Q08050	1	Forkhead box protein M1 OS=Homo sapiens OX=9606 GN=FOXM1 PE=1 SV=3	Transcriptional control	1009.05	Controle	Controle	Controle	Controle	Controle
Q08043	2	Alpha-actinin-3 OS=Homo sapiens OX=9606 GN=ACTN3 PE=1 SV=2	Cytoskeleton	8872.72		0.8607079712948386	-0.15	0.14	0.00	1.07	0.07	0.93	0.07
Q9BZB8	1	Cytoplasmic polyadenylation element-binding protein 1 OS=Homo sapiens OX=9606 GN=CPEB1 PE=1 SV=1	RNA processing	248.08	Controle	Controle	Controle	Controle	Controle
P40926	2	Malate dehydrogenase_ mitochondrial OS=Homo sapiens OX=9606 GN=MDH2 PE=1 SV=3	Tricarboxylic-acid pathway (citrate cycle, Krebs cycle, TCA cycle)	11748.88		1.2214027618002337	0.20	0.04	1.00	0.90	0.02	1.10	0.02
P40925	2	Malate dehydrogenase_ cytoplasmic OS=Homo sapiens OX=9606 GN=MDH1 PE=1 SV=4	Tricarboxylic-acid pathway (citrate cycle, Krebs cycle, TCA cycle)	19208.56	Controle	Controle	Controle	Controle	Controle
H7BZF3	1	Protein SFI1 homolog (Fragment) OS=Homo sapiens OX=9606 GN=SFI1 PE=4 SV=1	Cell cycle	317.07	Controle	Controle	Controle	Controle	Controle
K7EIJ8	2	Katanin p60 ATPase-containing subunit A-like 2 (Fragment) OS=Homo sapiens OX=9606 GN=KATNAL2 PE=1 SV=1	Cytoskeleton	1060.71	Controle	Controle	Controle	Controle	Controle
O15020	1	Spectrin beta chain_ non-erythrocytic 2 OS=Homo sapiens OX=9606 GN=SPTBN2 PE=1 SV=3	Cytoskeleton	756.45	Controle	Controle	Controle	Controle	Controle
B4DDD6	2	Drebrin-like protein OS=Homo sapiens OX=9606 GN=DBNL PE=1 SV=1	Transport routes - endocytosis	4018.05	Controle	Controle	Controle	Controle	Controle
B4DDC6	2	Prostaglandin E synthase 3 OS=Homo sapiens OX=9606 GN=PTGES3 PE=1 SV=1	Lipid, fatty acid and isoprenoid metabolism - Arachidonic acid metabolism	1087.05	Controle	Controle	Controle	Controle	Controle
Q5SRQ6	2	Casein kinase II subunit beta OS=Homo sapiens OX=9606 GN=CSNK2B PE=1 SV=2	Cellular signalling	2004.63	Controle	Controle	Controle	Controle	Controle
Q5SRQ3	2	Casein kinase II subunit beta OS=Homo sapiens OX=9606 GN=CSNK2B PE=1 SV=1	Cellular signalling	1422.28	Controle	Controle	Controle	Controle	Controle
P14649	2	Myosin light chain 6B OS=Homo sapiens OX=9606 GN=MYL6B PE=1 SV=1	Muscle contraction	960.31	Controle	Controle	Controle	Controle	Controle
D6RBE9	2	Annexin OS=Homo sapiens OX=9606 GN=ANXA5 PE=1 SV=1	Immune response - blood coagulation; inflammation	16804.13		0.6505090900705129	-0.43	0.09	0.00	1.21	0.04	0.79	0.04
M0QX80	1	Persulfide dioxygenase ETHE1_ mitochondrial OS=Homo sapiens OX=9606 GN=ETHE1 PE=1 SV=1	Nitrogen, sulfur and selenium metabolism - sufur metabolism	499.82	Controle	Controle	Controle	Controle	Controle
D6RBD0	2	Receptor of-activated protein C kinase 1 (Fragment) OS=Homo sapiens OX=9606 GN=RACK1 PE=1 SV=1	Cellular signalling	15270.42	Controle	Controle	Controle	Controle	Controle
A0A0J9YXU2	2	Elongation factor 1-delta (Fragment) OS=Homo sapiens OX=9606 GN=EEF1D PE=1 SV=1	Protein synthesis - translation	263.81	Controle	Controle	Controle	Controle	Controle
P14625	1	Endoplasmin OS=Homo sapiens OX=9606 GN=HSP90B1 PE=1 SV=1	Protein folding and stabilization	1736.63		0.7408182118504766	-0.30	0.27	0.02	1.15	0.13	0.85	0.13
P22234	2	Multifunctional protein ADE2 OS=Homo sapiens OX=9606 GN=PAICS PE=1 SV=3	Nucleotide/nucleoside/nucleobase metabolism	1769.69	Controle	Controle	Controle	Controle	Controle
M0QX70	1	Protein SMG9 (Fragment) OS=Homo sapiens OX=9606 GN=SMG9 PE=1 SV=1	Protein synthesis - translation	508.76	Vivo	Vivo	Vivo	Vivo	Vivo
Q5T3N1	2	Annexin (Fragment) OS=Homo sapiens OX=9606 GN=ANXA1 PE=1 SV=1	Immune response	16307.94	Controle	Controle	Controle	Controle	Controle
Q5T3N0	2	Annexin (Fragment) OS=Homo sapiens OX=9606 GN=ANXA1 PE=1 SV=1	Immune response	11929.89	Controle	Controle	Controle	Controle	Controle
P14618	2	Pyruvate kinase PKM OS=Homo sapiens OX=9606 GN=PKM PE=1 SV=4	Glycolysis and gluconeogenesis	47876.48		0.13265546761032396	-2.02	0.13	0.00	1.76	0.03	0.24	0.03
Q9BYZ2	2	L-lactate dehydrogenase A-like 6B OS=Homo sapiens OX=9606 GN=LDHAL6B PE=1 SV=3	C-compound and carbohydrate metabolism	914.21	Controle	Controle	Controle	Controle	Controle
P53396	2	ATP-citrate synthase OS=Homo sapiens OX=9606 GN=ACLY PE=1 SV=3	Tricarboxylic-acid pathway (citrate cycle, Krebs cycle, TCA cycle)	1520.56	Controle	Controle	Controle	Controle	Controle
P10244	1	Myb-related protein B OS=Homo sapiens OX=9606 GN=MYBL2 PE=1 SV=1	Cell fate - cell aging	288.81	Controle	Controle	Controle	Controle	Controle
A8MVZ9	2	Fructose-bisphosphate aldolase OS=Homo sapiens OX=9606 GN=ALDOC PE=1 SV=1	Glycolysis and gluconeogenesis	2940.52	Controle	Controle	Controle	Controle	Controle
Q9BYX7	2	Putative beta-actin-like protein 3 OS=Homo sapiens OX=9606 GN=POTEKP PE=5 SV=1	Cytoskeleton	6458.71	Controle	Controle	Controle	Controle	Controle
U3KQV3	1	PPM-type phosphatase domain-containing protein (Fragment) OS=Homo sapiens OX=9606 PE=4 SV=8	Unclassified	983.25	Controle	Controle	Controle	Controle	Controle
Q15185	2	Prostaglandin E synthase 3 OS=Homo sapiens OX=9606 GN=PTGES3 PE=1 SV=1	Lipid, fatty acid and isoprenoid metabolism - Arachidonic acid metabolism	1656.95	Controle	Controle	Controle	Controle	Controle
Q15181	1	Inorganic pyrophosphatase OS=Homo sapiens OX=9606 GN=PPA1 PE=1 SV=2	Electron transport and membrane-associated energy conservation	721.87	Controle	Controle	Controle	Controle	Controle
O14556	2	Glyceraldehyde-3-phosphate dehydrogenase_ testis-specific OS=Homo sapiens OX=9606 GN=GAPDHS PE=1 SV=2	Glycolysis and gluconeogenesis	399.52	Controle	Controle	Controle	Controle	Controle
A0A0J9YXP8	2	Glucose-6-phosphate isomerase (Fragment) OS=Homo sapiens OX=9606 GN=GPI PE=1 SV=1	Glycolysis and gluconeogenesis	3663.13		0.3828928941911021	-0.96	0.43	0.00	1.44	0.16	0.56	0.16
A0A0J9YXP0	1	Cytoplasmic polyadenylation element-binding protein 1 (Fragment) OS=Homo sapiens OX=9606 GN=CPEB1 PE=1 SV=1	RNA processing	244.31	Controle	Controle	Controle	Controle	Controle
P53355	2	Death-associated protein kinase 1 OS=Homo sapiens OX=9606 GN=DAPK1 PE=1 SV=6	Cell death	391.93	Controle	Controle	Controle	Controle	Controle
P33778	2	Histone H2B type 1-B OS=Homo sapiens OX=9606 GN=H2BC3 PE=1 SV=2	Immune response - Neutrophil extracellular trap formation	17593.68	Controle	Controle	Controle	Controle	Controle
U3KQT1	1	S-formylglutathione hydrolase OS=Homo sapiens OX=9606 GN=ESD PE=1 SV=2	Stress response	1624.87	Controle	Controle	Controle	Controle	Controle
M0QX14	2	Tubulin beta-4A chain OS=Homo sapiens OX=9606 GN=TUBB4A PE=1 SV=1	Cytoskeleton	5575.72	Controle	Controle	Controle	Controle	Controle
H7BYY1	2	Tropomyosin 1 (Alpha)_ isoform CRA_m OS=Homo sapiens OX=9606 GN=TPM1 PE=1 SV=1	Muscle contraction	10956.95		1.0941742876182825	0.09	0.08	0.97	0.96	0.04	1.04	0.04
Q9BYT8	1	Neurolysin_ mitochondrial OS=Homo sapiens OX=9606 GN=NLN PE=1 SV=1	Protein/peptide degradation	609.49	Controle	Controle	Controle	Controle	Controle
H0YE72	1	Elongation factor 1-delta (Fragment) OS=Homo sapiens OX=9606 GN=EEF1D PE=1 SV=1	Protein synthesis - translation	457.86	Controle	Controle	Controle	Controle	Controle
H7BZ94	2	Protein disulfide-isomerase OS=Homo sapiens OX=9606 GN=P4HB PE=1 SV=2	Protein modification	25252.15		1.2214027618002337	0.20	0.03	1.00	0.90	0.01	1.10	0.01
O14529	1	Homeobox protein cut-like 2 OS=Homo sapiens OX=9606 GN=CUX2 PE=1 SV=4	Transcriptional control	607.94	Controle	Controle	Controle	Controle	Controle
A0A0J9YXM3	2	Glucose-6-phosphate isomerase (Fragment) OS=Homo sapiens OX=9606 GN=GPI PE=1 SV=1	Glycolysis and gluconeogenesis	1279.73	Vivo	Vivo	Vivo	Vivo	Vivo
U3KQR5	2	60S ribosomal protein L6 (Fragment) OS=Homo sapiens OX=9606 GN=RPL6 PE=1 SV=1	Protein synthesis - ribosome biogenesis	8706.78	Controle	Controle	Controle	Controle	Controle
A8MW50	2	L-lactate dehydrogenase (Fragment) OS=Homo sapiens OX=9606 GN=LDHB PE=1 SV=1	C-compound and carbohydrate metabolism	37537.77	Controle	Controle	Controle	Controle	Controle
H0YE58	1	Elongation factor 1-delta (Fragment) OS=Homo sapiens OX=9606 GN=EEF1D PE=1 SV=1	Protein synthesis - translation	86.45	Controle	Controle	Controle	Controle	Controle
H0YDT5	2	Medium-chain-specific acyl-CoA dehydrogenase_ mitochondrial (Fragment) OS=Homo sapiens OX=9606 GN=ACADM PE=1 SV=1	Lipid, fatty acid and isoprenoid metabolism - Fatty acid degradation	3954.60	Controle	Controle	Controle	Controle	Controle
H0YDT0	1	RalBP1-associated Eps domain-containing protein 1 (Fragment) OS=Homo sapiens OX=9606 GN=REPS1 PE=1 SV=1	Transport routes - endocytosis	402.47	Controle	Controle	Controle	Controle	Controle
A0A087WZ88	1	Retinoic acid receptor RXR-gamma OS=Homo sapiens OX=9606 GN=RXRG PE=1 SV=1	Immune response - Th17 Cell differentiation	630.23	Controle	Controle	Controle	Controle	Controle
D6RAY8	1	SWI/SNF-related matrix-associated actin-dependent regulator of chromatin subfamily A-containing DEAD/H box 1 OS=Homo sapiens OX=9606 GN=SMARCAD1 PE=1 SV=1	DNA processing	423.39	Vivo	Vivo	Vivo	Vivo	Vivo
P07498	1	Kappa-casein OS=Homo sapiens OX=9606 GN=CSN3 PE=1 SV=3	Protein folding and stabilization	277.43	Vivo	Vivo	Vivo	Vivo	Vivo
D6RAY0	1	Alcohol dehydrogenase class-3 OS=Homo sapiens OX=9606 GN=ADH5 PE=1 SV=1	C-compound and carbohydrate metabolism	1246.48	Controle	Controle	Controle	Controle	Controle
U3KQP4	2	2-phospho-D-glycerate hydro-lyase (Fragment) OS=Homo sapiens OX=9606 GN=ENO2 PE=1 SV=1	Glycolysis and gluconeogenesis	760.02	Controle	Controle	Controle	Controle	Controle
Q9BZ23	1	Pantothenate kinase 2_ mitochondrial OS=Homo sapiens OX=9606 GN=PANK2 PE=1 SV=3	Metabolism of vitamins, cofactors, and prosthetic groups	999.07	Controle	Controle	Controle	Controle	Controle
P15090	2	Fatty acid-binding protein_ adipocyte OS=Homo sapiens OX=9606 GN=FABP4 PE=1 SV=3	Transport compounds (substrates) - lipid/fatty acid transport	1813.27	Controle	Controle	Controle	Controle	Controle
A0A087WYT3	2	Prostaglandin E synthase 3 OS=Homo sapiens OX=9606 GN=PTGES3 PE=1 SV=1	Lipid, fatty acid and isoprenoid metabolism - Arachidonic acid metabolism	1656.95	Controle	Controle	Controle	Controle	Controle
A0A0J9YXH9	2	Glucose-6-phosphate isomerase (Fragment) OS=Homo sapiens OX=9606 GN=GPI PE=1 SV=1	Glycolysis and gluconeogenesis	1279.73	Vivo	Vivo	Vivo	Vivo	Vivo
D6RAV0	2	Protein CDV3 homolog (Fragment) OS=Homo sapiens OX=9606 GN=CDV3 PE=1 SV=1	Subcellular Localization - Cytoplasm	6155.88	Controle	Controle	Controle	Controle	Controle
B7Z9C2	2	Nucleosome assembly protein 1-like 1 OS=Homo sapiens OX=9606 GN=NAP1L1 PE=1 SV=1	DNA processing	12126.71	Controle	Controle	Controle	Controle	Controle
A0A087WYS6	2	Proteasome (Prosome_ macropain) subunit_ alpha type_ 8_ isoform CRA_b OS=Homo sapiens OX=9606 GN=PSMA8 PE=1 SV=1	Protein/peptide degradation	5496.38	Controle	Controle	Controle	Controle	Controle
D6RAU2	2	Receptor of-activated protein C kinase 1 OS=Homo sapiens OX=9606 GN=RACK1 PE=1 SV=1	Cellular signalling	13269.93	Controle	Controle	Controle	Controle	Controle
F5GZQ4	2	L-lactate dehydrogenase A chain (Fragment) OS=Homo sapiens OX=9606 GN=LDHA PE=1 SV=1	C-compound and carbohydrate metabolism	7824.08	Controle	Controle	Controle	Controle	Controle
U3KQK8	1	Asparagine synthetase domain-containing protein 1 OS=Homo sapiens OX=9606 GN=ASNSD1 PE=1 SV=1	Amino acid metabolism	487.28	Controle	Controle	Controle	Controle	Controle
U3KQK2	2	Tropomyosin beta chain (Fragment) OS=Homo sapiens OX=9606 GN=TPM2 PE=1 SV=1	Muscle contraction	1899.29	Controle	Controle	Controle	Controle	Controle
U3KQK0	2	Histone H2B OS=Homo sapiens OX=9606 GN=H2BC15 PE=1 SV=1	Immune response - Neutrophil extracellular trap formation	16807.41	Controle	Controle	Controle	Controle	Controle
A0A087WYQ7	1	Kynureninase (Fragment) OS=Homo sapiens OX=9606 GN=KYNU PE=1 SV=1	Metabolism of vitamins, cofactors, and prosthetic groups - Biosynthesis of cofactors	578.00	Controle	Controle	Controle	Controle	Controle
P07437	2	Tubulin beta chain OS=Homo sapiens OX=9606 GN=TUBB PE=1 SV=2	Cytoskeleton	8289.30	Controle	Controle	Controle	Controle	Controle
H7BZ09	1	Acidic leucine-rich nuclear phosphoprotein 32 family member A OS=Homo sapiens OX=9606 GN=ANP32A PE=1 SV=1	Transport routes - nuclear transport	320.86	Controle	Controle	Controle	Controle	Controle
Q9BYK1	2	40S ribosomal protein S21 OS=Homo sapiens OX=9606 GN=RPS21 PE=1 SV=1	Protein synthesis - ribossome biogenesis	2756.95	Controle	Controle	Controle	Controle	Controle
Q14697	2	Neutral alpha-glucosidase AB OS=Homo sapiens OX=9606 GN=GANAB PE=1 SV=3	Protein modification	1727.85		1.2712491435018929	0.24	0.07	1.00	0.88	0.03	1.12	0.03
Q14696	1	LRP chaperone MESD OS=Homo sapiens OX=9606 GN=MESD PE=1 SV=2	Protein folding and stabilization - chaperone	1053.85	Controle	Controle	Controle	Controle	Controle
A0A087WZ15	2	Adenylyl cyclase-associated protein OS=Homo sapiens OX=9606 GN=CAP2 PE=1 SV=1	Protein binding	251.54	Controle	Controle	Controle	Controle	Controle
Q5JP53	2	Tubulin beta chain OS=Homo sapiens OX=9606 GN=TUBB PE=1 SV=1	Cytoskeleton	4509.95	Controle	Controle	Controle	Controle	Controle
D6RB37	1	Recombining-binding protein suppressor of hairless (Fragment) OS=Homo sapiens OX=9606 GN=RBPJ PE=1 SV=1	Immune response - Th1 and Th2 differentiation	322.46	Vivo	Vivo	Vivo	Vivo	Vivo
D6RB20	2	Prelamin-A/C OS=Homo sapiens OX=9606 GN=LMNA PE=4 SV=1	Cell death - apoptosis	2348.04	Controle	Controle	Controle	Controle	Controle
H0YDK7	2	Ras-related protein Rab-30 (Fragment) OS=Homo sapiens OX=9606 GN=RAB30 PE=1 SV=1	Nucleotide/nucleoside/nucleobase binding (GTP-binding)	1115.57	Controle	Controle	Controle	Controle	Controle
H7BYM2	1	Cysteine protease (Fragment) OS=Homo sapiens OX=9606 GN=ATG4A PE=1 SV=1	Protein/peptide degradation - autophagy	666.27	Controle	Controle	Controle	Controle	Controle
A0A0J9YXB8	2	Prosaposin (Fragment) OS=Homo sapiens OX=9606 GN=PSAP PE=1 SV=1	Lipid, fatty acid and isoprenoid metabolism	2984.44	Controle	Controle	Controle	Controle	Controle
H0YDJ8	2	Torsin-1A-interacting protein 1 (Fragment) OS=Homo sapiens OX=9606 GN=TOR1AIP1 PE=4 SV=1	Cell cycle	638.33	Vivo	Vivo	Vivo	Vivo	Vivo
A0A087WYM2	1	Kynureninase (Fragment) OS=Homo sapiens OX=9606 GN=KYNU PE=1 SV=1	Metabolism of vitamins, cofactors, and prosthetic groups - Biosynthesis of cofactors	578.00	Controle	Controle	Controle	Controle	Controle
U3KQF3	2	Triosephosphate isomerase (Fragment) OS=Homo sapiens OX=9606 GN=TPI1 PE=1 SV=1	Glycolysis and gluconeogenesis	22350.00	Controle	Controle	Controle	Controle	Controle
Q5SQY0	2	Tubulin beta chain OS=Homo sapiens OX=9606 GN=TUBB8 PE=1 SV=1	Cytoskeleton	757.47	Controle	Controle	Controle	Controle	Controle
U3KQE7	1	Cathepsin S OS=Homo sapiens OX=9606 GN=CTSS PE=1 SV=2	Immune response - Antigen processing and presentation	680.63	Controle	Controle	Controle	Controle	Controle
P26583	1	High mobility group protein B2 OS=Homo sapiens OX=9606 GN=HMGB2 PE=1 SV=2	DNA processing	584.65	Controle	Controle	Controle	Controle	Controle
D6RAM1	2	Heterogeneous nuclear ribonucleoprotein H (Fragment) OS=Homo sapiens OX=9606 GN=HNRNPH1 PE=1 SV=1	RNA processing	3100.12	Controle	Controle	Controle	Controle	Controle
F5GZI8	1	T-complex protein 1 subunit alpha OS=Homo sapiens OX=9606 GN=TCP1 PE=1 SV=1	Protein folding and stabilization	557.90	Controle	Controle	Controle	Controle	Controle
H7BYI0	1	Ankyrin repeat and MYND domain-containing protein 1 (Fragment) OS=Homo sapiens OX=9606 GN=ANKMY1 PE=1 SV=1	Metal binding	510.61	Controle	Controle	Controle	Controle	Controle
H7BYH4	2	Superoxide dismutase [Cu-Zn] OS=Homo sapiens OX=9606 GN=SOD1 PE=1 SV=1	Stress response	4907.62	Controle	Controle	Controle	Controle	Controle
Q14624	1	Inter-alpha-trypsin inhibitor heavy chain H4 OS=Homo sapiens OX=9606 GN=ITIH4 PE=1 SV=4	Immune response - inflammation	590.15	Controle	Controle	Controle	Controle	Controle
H0YDE4	1	Protein arginine N-methyltransferase 1 (Fragment) OS=Homo sapiens OX=9606 GN=PRMT1 PE=1 SV=1	Protein modification	330.95	Controle	Controle	Controle	Controle	Controle
U3KQA9	1	PPM-type phosphatase domain-containing protein (Fragment) OS=Homo sapiens OX=9606 PE=4 SV=8	Unclassified	983.25	Controle	Controle	Controle	Controle	Controle
H0YDD8	2	60S acidic ribosomal protein P2 (Fragment) OS=Homo sapiens OX=9606 GN=RPLP2 PE=1 SV=1	Protein synthesis - ribossome biogenesis	23705.96	Controle	Controle	Controle	Controle	Controle
Q5SQT6	1	Inorganic diphosphatase OS=Homo sapiens OX=9606 GN=PPA1 PE=1 SV=1	Electron transport and membrane-associated energy conservation	403.07	Controle	Controle	Controle	Controle	Controle
A0A0J9YWZ2	2	14-3-3 protein beta/alpha (Fragment) OS=Homo sapiens OX=9606 GN=YWHAB PE=1 SV=1	Cellular signalling	11141.98		1.138828377894265	0.13	0.06	1.00	0.93	0.03	1.07	0.03
A0A087WYF2	1	Branched-chain-amino-acid aminotransferase_ cytosolic (Fragment) OS=Homo sapiens OX=9606 GN=BCAT1 PE=1 SV=1	Amino acid metabolism	299.53	Controle	Controle	Controle	Controle	Controle
D3DSM0	1	Integrin beta OS=Homo sapiens OX=9606 GN=ITGB2 PE=1 SV=1	Immune response - Neutrophil extracellular trap formation	2644.32	Controle	Controle	Controle	Controle	Controle
O95881	2	Thioredoxin domain-containing protein 12 OS=Homo sapiens OX=9606 GN=TXNDC12 PE=1 SV=1	Stress response	1161.27	Controle	Controle	Controle	Controle	Controle
A0A0J9YX90	2	Glucose-6-phosphate isomerase (Fragment) OS=Homo sapiens OX=9606 GN=GPI PE=1 SV=1	Glycolysis and gluconeogenesis	3663.13		0.3715766874784142	-0.99	0.67	0.00	1.45	0.26	0.55	0.26
D6RAF8	2	Heterogeneous nuclear ribonucleoprotein D0 (Fragment) OS=Homo sapiens OX=9606 GN=HNRNPD PE=1 SV=1	RNA processing	16947.77	Controle	Controle	Controle	Controle	Controle
O95872	1	G patch domain and ankyrin repeat-containing protein 1 OS=Homo sapiens OX=9606 GN=GPANK1 PE=1 SV=1	Immune response	740.83	Controle	Controle	Controle	Controle	Controle
A0A087WYC1	2	Heat shock 70 kDa protein 4 OS=Homo sapiens OX=9606 GN=HSPA4 PE=1 SV=1	Immune response - Antigen processing and presentation	6071.97		1.0	0.00	0.07	0.59	1.00	0.04	1.00	0.04
U3KPZ0	2	Triosephosphate isomerase (Fragment) OS=Homo sapiens OX=9606 GN=TPI1 PE=1 SV=1	Glycolysis and gluconeogenesis	29255.70		0.16696017603606586	-1.79	0.12	0.00	1.71	0.03	0.29	0.03
Q5SQN1	1	Synaptosomal-associated protein 47 OS=Homo sapiens OX=9606 GN=SNAP47 PE=1 SV=3	Transporte routes - vesicular transport (Golgi network, etc.)	622.18	Controle	Controle	Controle	Controle	Controle
O14492	1	SH2B adapter protein 2 OS=Homo sapiens OX=9606 GN=SH2B2 PE=1 SV=2	Cellular signalling	696.01	Controle	Controle	Controle	Controle	Controle
D6RAC2	2	Receptor of-activated protein C kinase 1 OS=Homo sapiens OX=9606 GN=RACK1 PE=1 SV=1	Cellular signalling	18875.79	Controle	Controle	Controle	Controle	Controle
P02545	2	Prelamin-A/C OS=Homo sapiens OX=9606 GN=LMNA PE=1 SV=1	Cell death - apoptosis	21243.35		1.4190675401349555	0.35	0.03	1.00	0.83	0.02	1.17	0.02
A0A2R8Y2A8	2	AP-3 complex subunit beta OS=Homo sapiens OX=9606 GN=AP3B2 PE=1 SV=1	Transporte routes - vesicular transport (Golgi network, etc.)	522.54	Controle	Controle	Controle	Controle	Controle
D6RAA8	1	Calpain inhibitor (Fragment) OS=Homo sapiens OX=9606 GN=CAST PE=1 SV=1	Regulation of protein activity	329.74	Controle	Controle	Controle	Controle	Controle
A0A0J9YX13	2	GDP-L-fucose synthase (Fragment) OS=Homo sapiens OX=9606 GN=GFUS PE=1 SV=1	C-compound and carbohydrate metabolism	1830.02	Controle	Controle	Controle	Controle	Controle
H0YCX0	1	Translationally-controlled tumor protein (Fragment) OS=Homo sapiens OX=9606 GN=TPT1 PE=1 SV=1	Cell differentiation	457.44	Controle	Controle	Controle	Controle	Controle
C9JY79	1	Spectrin beta chain OS=Homo sapiens OX=9606 GN=SPTBN4 PE=1 SV=2	Cytoskeleton	580.51	Controle	Controle	Controle	Controle	Controle
E9PSG5	2	Cathepsin B OS=Homo sapiens OX=9606 GN=CTSB PE=1 SV=2	Immune response - Antigen processing and presentation	6229.65	Controle	Controle	Controle	Controle	Controle
U3KPT7	1	Synaptosomal-associated protein 47 (Fragment) OS=Homo sapiens OX=9606 GN=SNAP47 PE=1 SV=1	Transporte routes - vesicular transport (Golgi network, etc.)	454.03	Controle	Controle	Controle	Controle	Controle
U3KQ56	2	Glyoxylate reductase/hydroxypyruvate reductase OS=Homo sapiens OX=9606 GN=GRHPR PE=1 SV=1	C-compound and carbohydrate metabolism	1499.36	Controle	Controle	Controle	Controle	Controle
U3KPS5	2	Triosephosphate isomerase (Fragment) OS=Homo sapiens OX=9606 GN=TPI1 PE=1 SV=8	Glycolysis and gluconeogenesis	15227.33	Controle	Controle	Controle	Controle	Controle
U3KPS4	1	Cathepsin S (Fragment) OS=Homo sapiens OX=9606 GN=CTSS PE=1 SV=1	Immune response - Antigen processing and presentation	474.94	Controle	Controle	Controle	Controle	Controle
Q15056	1	Eukaryotic translation initiation factor 4H OS=Homo sapiens OX=9606 GN=EIF4H PE=1 SV=5	Protein synthesis - translation	1584.79	Controle	Controle	Controle	Controle	Controle
E9PSE5	1	Palmitoyl-protein hydrolase 1 OS=Homo sapiens OX=9606 GN=PPT1 PE=1 SV=1	Lipid, fatty acid and isoprenoid metabolism - Fatty acid elongation	586.37	Controle	Controle	Controle	Controle	Controle
F5GYX2	1	Ankyrin repeat domain-containing protein 12 (Fragment) OS=Homo sapiens OX=9606 GN=ANKRD12 PE=1 SV=2	Transcriptional control	543.55		0.16365414616706916	-1.81	0.64	0.00	1.71	0.14	0.29	0.14
A8MUU1	2	Putative fatty acid-binding protein 5-like protein 3 OS=Homo sapiens OX=9606 GN=FABP5P3 PE=5 SV=1	Cellular signalling	1685.87	Controle	Controle	Controle	Controle	Controle
U3KQ39	2	Protein transport protein Sec16B OS=Homo sapiens OX=9606 GN=SEC16B PE=1 SV=1	Protein transport	194.26	Vivo	Vivo	Vivo	Vivo	Vivo
Q9BXS1	1	Isopentenyl-diphosphate delta-isomerase 2 OS=Homo sapiens OX=9606 GN=IDI2 PE=1 SV=1	Lipid, fatty acid and isoprenoid metabolism - Terpenoid backbone biosynthesis	197.42	Controle	Controle	Controle	Controle	Controle
A0A087WXX2	2	Fructose-bisphosphate aldolase OS=Homo sapiens OX=9606 GN=ALDOB PE=1 SV=1	Glycolysis and gluconeogenesis	1648.60	Controle	Controle	Controle	Controle	Controle
P41250	1	Glycine--tRNA ligase OS=Homo sapiens OX=9606 GN=GARS1 PE=1 SV=3	Protein synthesis - translation	963.05	Controle	Controle	Controle	Controle	Controle
Q15029	2	116 kDa U5 small nuclear ribonucleoprotein component OS=Homo sapiens OX=9606 GN=EFTUD2 PE=1 SV=1	RNA processing	1328.13	Controle	Controle	Controle	Controle	Controle
F5GYU3	2	Polyubiquitin-C (Fragment) OS=Homo sapiens OX=9606 GN=UBC PE=1 SV=1	Protein/peptide degradation	17048.91	Controle	Controle	Controle	Controle	Controle
F5GYU2	2	L-lactate dehydrogenase A chain (Fragment) OS=Homo sapiens OX=9606 GN=LDHA PE=1 SV=1	C-compound and carbohydrate metabolism	11111.23	Controle	Controle	Controle	Controle	Controle
Q5JNZ5	1	Putative 40S ribosomal protein S26-like 1 OS=Homo sapiens OX=9606 GN=RPS26P11 PE=5 SV=1	Protein synthesis - ribossome biogenesis	880.36	Controle	Controle	Controle	Controle	Controle
D6RA90	1	Histone-lysine N-methyltransferase_ H3 lysine-36-specific (Fragment) OS=Homo sapiens OX=9606 GN=NSD1 PE=1 SV=1	Amino acid metabolism	2503.04	Controle	Controle	Controle	Controle	Controle
Q6GPI0	1	ANKMY1 protein OS=Homo sapiens OX=9606 GN=ANKMY1 PE=1 SV=1	Metal binding	835.90	Controle	Controle	Controle	Controle	Controle
H0YD33	2	Calpain inhibitor OS=Homo sapiens OX=9606 GN=CAST PE=1 SV=2	Regulation of protein activity	8794.46		1.2840254166877414	0.25	0.11	1.00	0.88	0.05	1.12	0.05
P19338	2	Nucleolin OS=Homo sapiens OX=9606 GN=NCL PE=1 SV=3	Transcription - rRNA synthesis	2040.65	Controle	Controle	Controle	Controle	Controle
S4R3U0	1	Zinc finger protein 559 (Fragment) OS=Homo sapiens OX=9606 GN=ZNF559 PE=1 SV=1	Transcriptional control	735.49	Controle	Controle	Controle	Controle	Controle
F5GZ39	2	Polyubiquitin-C (Fragment) OS=Homo sapiens OX=9606 GN=UBC PE=1 SV=1	Protein/peptide degradation	12980.21	Controle	Controle	Controle	Controle	Controle
Q5JNW7	2	Proteasome subunit beta type-8 OS=Homo sapiens OX=9606 GN=PSMB8 PE=1 SV=1	Protein/peptide degradation	1338.00	Controle	Controle	Controle	Controle	Controle
P07355	2	Annexin A2 OS=Homo sapiens OX=9606 GN=ANXA2 PE=1 SV=2	Cellular signalling	49460.20		1.0725081815738489	0.07	0.04	1.00	0.96	0.02	1.04	0.02
H0YD06	1	Sterol carrier protein 2 (Fragment) OS=Homo sapiens OX=9606 GN=SCP2 PE=1 SV=1	Lipid, fatty acid and isoprenoid metabolism	309.13	Controle	Controle	Controle	Controle	Controle
A0A7P0S768	2	Peptidyl-prolyl cis-trans isomerase A OS=Homo sapiens OX=9606 GN=PPIA PE=4 SV=1	Immune response	1667.07	Controle	Controle	Controle	Controle	Controle
B1ALC0	2	Actin-related protein 2/3 complex subunit 5 OS=Homo sapiens OX=9606 GN=ARPC5 PE=1 SV=1	Immune response - Fc gamma R-mediated phagocytosis	1050.85	Controle	Controle	Controle	Controle	Controle
H7BY16	2	Nucleolin OS=Homo sapiens OX=9606 GN=NCL PE=1 SV=9	Transcription - rRNA synthesis	2040.65	Controle	Controle	Controle	Controle	Controle
B1ALB7	1	Neutrophil cytosol factor 2 (Fragment) OS=Homo sapiens OX=9606 GN=NCF2 PE=1 SV=1	Immune response	296.82	Vivo	Vivo	Vivo	Vivo	Vivo
D6RA45	1	Recombining-binding protein suppressor of hairless (Fragment) OS=Homo sapiens OX=9606 GN=RBPJ PE=1 SV=1	Immune response - Th1 and Th2 differentiation	322.46	Vivo	Vivo	Vivo	Vivo	Vivo
P07339	2	Cathepsin D OS=Homo sapiens OX=9606 GN=CTSD PE=1 SV=1	Protein/peptide degradation - lysossome	12408.95		2.5092904318145997	0.92	0.06	1.00	0.57	0.02	1.43	0.02
A0A0J9YWE8	2	14-3-3 protein beta/alpha OS=Homo sapiens OX=9606 GN=YWHAB PE=1 SV=1	Cellular signalling	11141.98		1.138828377894265	0.13	0.05	1.00	0.93	0.02	1.07	0.02
Q6AWC2	1	Protein WWC2 OS=Homo sapiens OX=9606 GN=WWC2 PE=1 SV=2	Cellular signalling	645.02	Controle	Controle	Controle	Controle	Controle
H0YCK7	2	Elongation factor 1-delta (Fragment) OS=Homo sapiens OX=9606 GN=EEF1D PE=1 SV=1	Protein synthesis - translation	3437.51	Controle	Controle	Controle	Controle	Controle
E9PRY8	2	Elongation factor 1-delta OS=Homo sapiens OX=9606 GN=EEF1D PE=1 SV=1	Protein synthesis - translation	4515.09	Controle	Controle	Controle	Controle	Controle
E9PRX4	2	Medium-chain-specific acyl-CoA dehydrogenase_ mitochondrial OS=Homo sapiens OX=9606 GN=ACADM PE=1 SV=1	Lipid, fatty acid and isoprenoid metabolism - Fatty acid degradation	2237.55		1.161834249653355	0.15	0.06	1.00	0.93	0.03	1.07	0.03
S4R3N6	1	Allergin-1 (Fragment) OS=Homo sapiens OX=9606 GN=MILR1 PE=1 SV=1	Immune response	322.32	Vivo	Vivo	Vivo	Vivo	Vivo
S4R3N1	2	10 kDa heat shock protein_ mitochondrial OS=Homo sapiens OX=9606 GN=HSPE1-MOB4 PE=1 SV=1	Unclassified	21059.43	Controle	Controle	Controle	Controle	Controle
A2IDB2	2	14-3-3 protein eta (Fragment) OS=Homo sapiens OX=9606 GN=YWHAH PE=1 SV=1	Cellular signalling	9917.66	Controle	Controle	Controle	Controle	Controle
C9JXG8	1	Ran-specific GTPase-activating protein (Fragment) OS=Homo sapiens OX=9606 GN=RANBP1 PE=1 SV=2	Transport routes - nuclear transport	525.41	Controle	Controle	Controle	Controle	Controle
A8MUH2	1	ATP synthase-coupling factor 6_ mitochondrial OS=Homo sapiens OX=9606 GN=ATP5PF PE=1 SV=1	Electron transport and membrane-associated energy conservation	1566.69	Controle	Controle	Controle	Controle	Controle
P52738	1	Zinc finger protein 140 OS=Homo sapiens OX=9606 GN=ZNF140 PE=1 SV=2	Transcriptional control	583.45		40.044849248671305	3.69	0.45	1.00	0.05	0.02	1.95	0.02
H0YCG0	1	Protein scribble homolog (Fragment) OS=Homo sapiens OX=9606 GN=SCRIB PE=1 SV=1	Cell adhesion	388.99	Controle	Controle	Controle	Controle	Controle
E9PS65	2	Heat shock cognate 71 kDa protein (Fragment) OS=Homo sapiens OX=9606 GN=HSPA8 PE=1 SV=1	Immune response - Antigen processing and presentation	10698.04		0.6505090900705129	-0.43	0.05	0.00	1.21	0.02	0.79	0.02
A0A075B7A0	2	60S ribosomal protein L18 OS=Homo sapiens OX=9606 GN=RPL18 PE=1 SV=1	Protein synthesis - ribossome biogenesis	2493.50	Controle	Controle	Controle	Controle	Controle
P06899	2	Histone H2B type 1-J OS=Homo sapiens OX=9606 GN=H2BC11 PE=1 SV=3	Immune response - Neutrophil extracellular trap formation	17593.68	Controle	Controle	Controle	Controle	Controle
P18859	1	ATP synthase-coupling factor 6_ mitochondrial OS=Homo sapiens OX=9606 GN=ATP5PF PE=1 SV=1	Electron transport and membrane-associated energy conservation	1629.49	Controle	Controle	Controle	Controle	Controle
Q8IZP2	2	Putative protein FAM10A4 OS=Homo sapiens OX=9606 GN=ST13P4 PE=5 SV=1	Protein folding and stabilization	4766.44	Controle	Controle	Controle	Controle	Controle
B0AZS6	2	14-3-3 protein zeta/delta OS=Homo sapiens OX=9606 GN=YWHAZ PE=1 SV=1	Cellular signalling	25151.68		1.6323162355223595	0.49	0.07	1.00	0.76	0.03	1.24	0.03
A8MUD9	1	60S ribosomal protein L7 OS=Homo sapiens OX=9606 GN=RPL7 PE=1 SV=1	Protein synthesis - ribossome biogenesis	1059.46	Controle	Controle	Controle	Controle	Controle
E9PS42	2	Cysteine and glycine-rich protein 1 OS=Homo sapiens OX=9606 GN=CSRP1 PE=1 SV=1	Cell differentiation	3539.93	Controle	Controle	Controle	Controle	Controle
A0A087WXG7	1	Cytoplasmic polyadenylation element-binding protein 1 OS=Homo sapiens OX=9606 GN=CPEB1 PE=1 SV=1	RNA processing	244.31	Controle	Controle	Controle	Controle	Controle
P26447	2	Protein S100-A4 OS=Homo sapiens OX=9606 GN=S100A4 PE=1 SV=1	Immune response	2163.83	Controle	Controle	Controle	Controle	Controle
H0YCC8	1	Polyadenylate-binding protein 4 (Fragment) OS=Homo sapiens OX=9606 GN=PABPC4 PE=1 SV=1	Protein synthesis - translation	305.29	Controle	Controle	Controle	Controle	Controle
P06865	1	Beta-hexosaminidase subunit alpha OS=Homo sapiens OX=9606 GN=HEXA PE=1 SV=2	C-compound and carbohydrate metabolism	364.53	Controle	Controle	Controle	Controle	Controle
E9PRQ6	2	Acetyl-CoA acetyltransferase_ mitochondrial OS=Homo sapiens OX=9606 GN=ACAT1 PE=1 SV=1	Lipid, fatty acid and isoprenoid metabolism - beta-oxidation	1367.16	Controle	Controle	Controle	Controle	Controle
E9PS23	2	Cofilin_ non-muscle isoform (Fragment) OS=Homo sapiens OX=9606 GN=CFL1 PE=1 SV=8	Cytoskeleton	104388.30	Controle	Controle	Controle	Controle	Controle
H0YCB0	1	Sterol carrier protein 2 (Fragment) OS=Homo sapiens OX=9606 GN=SCP2 PE=1 SV=2	Lipid, fatty acid and isoprenoid metabolism	508.54	Controle	Controle	Controle	Controle	Controle
S4R3F2	1	Zinc finger protein 559 (Fragment) OS=Homo sapiens OX=9606 GN=ZNF559 PE=4 SV=8	Transcriptional control	632.53	Controle	Controle	Controle	Controle	Controle
E9PS06	2	Ras-related protein Rab-30 (Fragment) OS=Homo sapiens OX=9606 GN=RAB30 PE=1 SV=1	Nucleotide/nucleoside/nucleobase binding (GTP-binding)	1115.57	Controle	Controle	Controle	Controle	Controle
F5GYB0	2	AP-3 complex subunit beta-2 OS=Homo sapiens OX=9606 GN=AP3B2 PE=1 SV=1	Transporte routes - vesicular transport (Golgi network, etc.)	399.03	Controle	Controle	Controle	Controle	Controle
A0A0J9YVV8	1	Microtubule-associated protein 4 (Fragment) OS=Homo sapiens OX=9606 GN=MAP4 PE=1 SV=1	Cytoskeleton	1290.69	Controle	Controle	Controle	Controle	Controle
P10070	1	Zinc finger protein GLI2 OS=Homo sapiens OX=9606 GN=GLI2 PE=1 SV=4	Transcription - RNA synthesis	117.26		1.9738777463487214	0.68	0.43	1.00	0.67	0.18	1.33	0.18
O95757	2	Heat shock 70 kDa protein 4L OS=Homo sapiens OX=9606 GN=HSPA4L PE=1 SV=3	Protein/peptide degradation	1044.54	Controle	Controle	Controle	Controle	Controle
A0A075B767	2	Peptidyl-prolyl cis-trans isomerase A-like 4H OS=Homo sapiens OX=9606 GN=PPIAL4H PE=3 SV=1	Protein folding and stabilization	330.06	Controle	Controle	Controle	Controle	Controle
A0A0J9YW37	1	Microtubule-associated protein 4 (Fragment) OS=Homo sapiens OX=9606 GN=MAP4 PE=1 SV=1	Cytoskeleton	1290.69	Controle	Controle	Controle	Controle	Controle
H0YBZ6	1	Protein FAM184A (Fragment) OS=Homo sapiens OX=9606 GN=FAM184A PE=1 SV=1	Unclassified	191.02	Vivo	Vivo	Vivo	Vivo	Vivo
O95716	2	Ras-related protein Rab-3D OS=Homo sapiens OX=9606 GN=RAB3D PE=1 SV=1	Protein transport	1160.38	Controle	Controle	Controle	Controle	Controle
A8MTY0	1	Zinc finger protein 724 OS=Homo sapiens OX=9606 GN=ZNF724 PE=2 SV=3	Transcriptional control	243.39	Controle	Controle	Controle	Controle	Controle
E9PRF7	2	Ras-related protein Rab-30 (Fragment) OS=Homo sapiens OX=9606 GN=RAB30 PE=1 SV=1	Nucleotide/nucleoside/nucleobase binding (GTP-binding)	1115.57	Controle	Controle	Controle	Controle	Controle
A0A075B724	2	Tubulin beta-8 chain OS=Homo sapiens OX=9606 GN=TUBB8 PE=1 SV=1	Cytoskeleton	1877.65	Controle	Controle	Controle	Controle	Controle
F5GXY2	2	L-lactate dehydrogenase A chain (Fragment) OS=Homo sapiens OX=9606 GN=LDHA PE=1 SV=8	C-compound and carbohydrate metabolism	11111.23	Controle	Controle	Controle	Controle	Controle
H0YC77	2	Annexin (Fragment) OS=Homo sapiens OX=9606 GN=ANXA6 PE=1 SV=1	Transport routes - Exocytosis	1565.84	Controle	Controle	Controle	Controle	Controle
A0A7I2V5Z9	1	Transforming growth factor beta-1 proprotein OS=Homo sapiens OX=9606 GN=TGFB1 PE=1 SV=1	Immune response - Th17 Cell differentiation	615.74	Controle	Controle	Controle	Controle	Controle
A0A075B716	2	40S ribosomal protein S17 OS=Homo sapiens OX=9606 GN=RPS17 PE=1 SV=1	Protein synthesis - ribossome biogenesis	4995.46		0.9801986737449383	-0.02	0.28	0.45	1.01	0.14	0.99	0.14
V9GYZ0	1	Pantothenate kinase 2_ mitochondrial OS=Homo sapiens OX=9606 GN=PANK2 PE=1 SV=2	Metabolism of vitamins, cofactors, and prosthetic groups	963.73	Controle	Controle	Controle	Controle	Controle
H0YC68	2	Glutathione reductase_ mitochondrial (Fragment) OS=Homo sapiens OX=9606 GN=GSR PE=1 SV=1	Stress response	1247.97	Controle	Controle	Controle	Controle	Controle
A0A7I2V5Y8	2	Centrosome and spindle pole-associated protein 1 OS=Homo sapiens OX=9606 GN=CSPP1 PE=1 SV=1	Cell cycle	638.98	Controle	Controle	Controle	Controle	Controle
V9GYY3	1	C-1-tetrahydrofolate synthase_ cytoplasmic OS=Homo sapiens OX=9606 GN=MTHFD1 PE=1 SV=2	Metabolism of vitamins, cofactors, and prosthetic groups	694.05	Controle	Controle	Controle	Controle	Controle
A0A7I2V5Y3	1	Transcription factor BTF3 OS=Homo sapiens OX=9606 GN=BTF3 PE=1 SV=1	Transcriptional control	1350.75	Controle	Controle	Controle	Controle	Controle
H0YBT4	2	Dihydropyrimidinase-related protein 3 (Fragment) OS=Homo sapiens OX=9606 GN=DPYSL3 PE=1 SV=1	Cytoskeleton	2091.70	Controle	Controle	Controle	Controle	Controle
A0A7I2V699	2	Nucleolin OS=Homo sapiens OX=9606 GN=NCL PE=1 SV=1	Transcription - rRNA synthesis	1931.73	Controle	Controle	Controle	Controle	Controle
F8VZU9	2	Myosin light polypeptide 6 OS=Homo sapiens OX=9606 GN=MYL6 PE=1 SV=1	Muscle contraction	10483.03		0.5712090624869464	-0.56	0.07	0.00	1.27	0.03	0.73	0.03
H0YC49	2	Histidine triad nucleotide-binding protein 1 OS=Homo sapiens OX=9606 GN=HINT1 PE=1 SV=2	Nucleotide/nucleoside/nucleobase metabolism	2775.44	Controle	Controle	Controle	Controle	Controle
A0A7I2V5W9	1	Polyadenylate-binding protein (Fragment) OS=Homo sapiens OX=9606 GN=PABPC4 PE=1 SV=1	Protein synthesis - translation	467.54	Controle	Controle	Controle	Controle	Controle
A0A7I2V5W7	1	Aconitate hydratase_ mitochondrial OS=Homo sapiens OX=9606 GN=ACO2 PE=1 SV=1	Tricarboxylic-acid pathway (citrate cycle, Krebs cycle, TCA cycle)	654.06	Controle	Controle	Controle	Controle	Controle
F5GXU1	2	L-lactate dehydrogenase A chain OS=Homo sapiens OX=9606 GN=LDHA PE=1 SV=1	C-compound and carbohydrate metabolism	5368.27	Controle	Controle	Controle	Controle	Controle
A0A7I2V5W3	2	Centrosome and spindle pole-associated protein 1 OS=Homo sapiens OX=9606 GN=CSPP1 PE=1 SV=1	Cell cycle	789.80	Controle	Controle	Controle	Controle	Controle
C9JX21	1	Transforming protein RhoA OS=Homo sapiens OX=9606 GN=RHOA PE=1 SV=1	Cellular signalling	1154.57	Controle	Controle	Controle	Controle	Controle
[truncated: 906 more rows]
